# Supplementary material for: Characterization of genomic regions escaping epigenetic reprogramming in sheep
Source: Environ Epigenet. 2023 Dec 20;10(1):dvad010. doi: 10.1093/eep/dvad010 (PMC10944287; doi:10.1093/eep/dvad010)
Supplement: dvad010_Supp [file dvad010_supp.zip]

Archive with 3 entries (3 files):
- suppl_data/Supplementary Table S1.xlsx
- suppl_data/Supplementary Table S2.xlsx
- suppl_data/Supplementary Table S3.docx
