# Supplementary material for: Characterization of genomic regions escaping epigenetic reprogramming in sheep
Source: Environ Epigenet. 2023 Dec 20;10(1):dvad010. doi: 10.1093/eep/dvad010 (PMC10944287; doi:10.1093/eep/dvad010)
Supplement: dvad010_Supp [file dvad010_supp.zip › suppl_data/Supplementary Table S1.xlsx]

## Sheet: TEI_CG
Methylated Cytosine ID	Chromosome	Position (bp)	Strand	P-value F0	P-value FDR adjusted F0	Methylation difference (%) F0	P-value F1	P-value FDR adjusted F1	Methylation difference (%) F1	P-value F2	P-value FDR adjusted F2	Methylation difference (%) F2	Repetitive element name	Repetitive element class	Repetitive element family	3’UTR	5’UTR	Downstream	Upstream	Exon	Intron	CDS	Promoter	Intergenic
chr1:133790717	1	133790717	+	5.13445e-08	6.86477e-06	-32.3158	1.98353e-05	0.0020807	-32.0668	6.60068e-18	1.66311e-15	-37.4587	-	-	-	-	-	-	-	-	-	-	-	YES
chr1:146812877	1	146812877	-	2.45949e-11	8.46452e-09	-32.1622	2.97313e-07	7.45187e-05	-23.1378	4.38127e-06	0.00012322	-20.4469	-	-	-	-	-	-	-	-	-	-	-	YES
chr1:152002295	1	152002295	+	3.16535e-16	3.29708e-13	26.2894	8.60322e-36	1.26752e-30	41.3392	2.36051e-57	2.62775e-53	49.116	A-rich	Low_complexity	Low_complexity	-	-	-	-	-	-	-	-	YES
chr1:155873511	1	155873511	-	8.55228e-08	1.06913e-05	-24.9314	6.5655e-06	0.000882906	-24.0777	3.78415e-09	2.06405e-07	-27.1569	BovB_Oa	LINE	RTE-BovB	-	-	-	-	-	-	-	-	YES
chr1:158930314	1	158930314	+	5.68236e-09	1.02037e-06	26.431	1.30246e-06	0.000249049	22.652	1.39583e-11	1.24671e-09	32.1485	L2	LINE	L2	-	-	-	-	-	-	-	-	YES
chr1:196873806	1	196873806	+	1.36934e-11	4.95186e-09	-24.039	7.17563e-18	8.13223e-14	-27.9101	2.29346e-08	1.07788e-06	-22.2007	L1ME3Cz	LINE	L1	-	-	-	-	-	ZBTB20	-	-	NO
chr1:196874267	1	196874267	+	3.45794e-08	4.91577e-06	23.3627	3.01192e-11	3.73802e-08	26.9522	2.52151e-05	0.000584121	20.2586	L1ME3Cz	LINE	L1	-	-	-	-	-	ZBTB20	-	-	NO
chr1:214407452	1	214407452	-	1.63094e-26	1.27836e-22	-36.4801	2.41598e-12	4.59288e-09	-26.7508	2.29769e-14	3.314e-12	-27.156	L1MEg	LINE	L1	-	-	-	-	-	-	-	-	YES
chr1:214964564	1	214964564	-	5.9955e-18	9.21447e-15	26.6207	1.48744e-10	1.40029e-07	22.2277	1.60122e-13	1.99262e-11	22.087	L1MCa	LINE	L1	-	-	-	-	-	LOC105602588	-	-	NO
chr1:215089867	1	215089867	+	9.64574e-21	2.58479e-17	42.9477	3.94237e-11	4.68412e-08	29.9131	2.36528e-11	2.03111e-09	30.0403	L1MEc	LINE	L1	-	-	-	-	-	LOC101108354	-	-	NO
chr1:275496159	1	275496159	+	0.000225332	0.0078892	-21.615	1.447e-05	0.00163424	-23.5582	1.11128e-10	8.31276e-09	-21.9605	-	-	-	-	-	-	-	-	STAG1	-	-	NO
chr1:45919820	1	45919820	+	6.90873e-06	0.00044487	-35.7225	0.000108622	0.00777238	-25.4043	3.34866e-13	3.95041e-11	-30.6858	L1MD2	LINE	L1	-	-	-	-	-	-	-	DIRAS3	NO
chr1:54016992	1	54016992	+	9.04359e-11	2.68505e-08	33.9882	1.05915e-09	7.64926e-07	33.1646	4.76499e-14	6.60801e-12	28.4054	-	-	-	-	-	-	-	-	LRRIQ3	-	-	NO
chr1:54258891	1	54258891	-	1.19355e-07	1.42992e-05	-30.6035	5.23739e-12	8.45133e-09	-42.4731	1.50801e-05	0.000371625	-22.7304	-	-	-	-	-	-	-	-	LOC101120030	-	-	NO
chr10:26203897	10	26203897	+	2.80372e-09	5.51469e-07	-32.7467	1.46103e-06	0.000273771	-27.2368	1.21059e-12	1.28681e-10	-30.3928	-	-	-	-	-	-	-	-	-	-	-	YES
chr11:31531804	11	31531804	+	2.78333e-22	1.02665e-18	42.7861	3.29178e-14	1.10057e-10	31.9698	4.33084e-15	7.03347e-13	25.2469	-	-	-	-	-	-	-	-	-	-	-	YES
chr11:31531923	11	31531923	+	6.54809e-39	1.57923e-34	48.1233	8.41652e-33	6.20005e-28	41.9741	4.88445e-26	3.78555e-23	31.6524	-	-	-	-	-	-	-	-	-	-	-	YES
chr11:58053559	11	58053559	-	1.01016e-06	8.77462e-05	-27.9781	2.67289e-08	1.0586e-05	-34.6772	1.67923e-08	8.08916e-07	25.751	-	-	-	-	-	-	-	-	-	-	-	YES
chr12:16710118	12	16710118	-	1.20211e-08	1.95282e-06	-25.4495	9.07449e-07	0.000185045	-25	4.29245e-11	3.51588e-09	27.4985	L1MCa	LINE	L1	-	-	-	-	-	BRINP3	-	-	NO
chr12:17883168	12	17883168	-	5.26652e-06	0.000354106	-23.4861	2.02994e-06	0.00035414	-24.5586	1.69315e-12	1.75704e-10	28.0587	-	-	-	-	-	-	-	-	-	-	-	YES
chr12:18171451	12	18171451	+	1.41904e-17	2.01315e-14	-35.2438	2.27622e-12	4.38375e-09	-28.5714	7.89203e-17	1.68554e-14	27.4992	-	-	-	-	-	-	-	-	-	-	-	YES
chr12:18339124	12	18339124	+	3.207e-05	0.00160646	21.5734	4.34696e-05	0.00388027	23.169	3.20936e-25	2.31174e-22	-42.0381	BovB_Oa	LINE	RTE-BovB	-	-	-	-	-	-	-	-	YES
chr12:65042297	12	65042297	-	3.13121e-17	4.10761e-14	-46.9469	8.35916e-06	0.00106444	-23.1539	4.32335e-12	4.18174e-10	-25.0607	-	-	-	-	-	-	-	-	AXDND1	-	-	NO
chr14:41527658	14	41527658	+	3.16888e-08	4.58058e-06	-22.4964	9.13277e-11	9.216e-08	-21.1002	5.48078e-33	1.01688e-29	-28.6098	L1M3	LINE	L1	-	-	-	-	-	-	-	-	YES
chr15:41364174	15	41364174	+	3.60968e-10	9.11952e-08	-37.0882	6.75819e-10	5.19941e-07	-38.5366	4.18199e-15	6.82797e-13	-33.7029	L1_Art	LINE	L1	-	-	-	-	-	-	-	-	YES
chr15:78332974	15	78332974	-	7.24572e-15	5.34524e-12	-30.9968	9.76135e-10	7.12109e-07	-25.7312	2.17876e-07	8.29071e-06	-21.0967	-	-	-	-	-	-	-	-	-	-	-	YES
chr15:80294459	15	80294459	-	1.29981e-06	0.000108558	-31.9085	3.22401e-05	0.00306644	-22.4172	1.44771e-14	2.14881e-12	-24.4327	L1M4	LINE	L1	-	-	-	-	-	-	-	-	YES
chr15:9650733	15	9650733	+	6.56915e-08	8.51429e-06	-37.0815	0.000133984	0.00907373	-27.9233	1.05962e-11	9.64712e-10	-28.6324	L1_BT	LINE	L1	-	-	-	-	-	CNTN5	-	-	NO
chr15:9890821	15	9890821	-	2.70845e-12	1.1383e-09	32.8045	6.77644e-08	2.25367e-05	30.3037	2.56663e-13	3.09342e-11	31.9795	L1_Art	LINE	L1	-	-	-	-	-	CNTN5	-	-	NO
chr16:36311580	16	36311580	-	1.95908e-18	3.39351e-15	-35.0223	8.98226e-10	6.61681e-07	-23.5384	4.3648e-09	2.35351e-07	-21.7626	-	-	-	-	-	-	-	-	-	-	-	YES
chr16:39788789	16	39788789	-	2.9739e-21	8.6333e-18	36.7814	5.91324e-08	2.02841e-05	24.3453	3.61401e-12	3.5432e-10	23.7855	L1MEd	LINE	L1	-	-	-	-	-	-	-	-	YES
chr16:55578547	16	55578547	+	1.41398e-06	0.000116296	-25.2318	9.04254e-08	2.86355e-05	-28.2926	3.98609e-10	2.65855e-08	-25.7783	-	-	-	-	-	-	-	-	-	-	-	YES
chr16:57981001	16	57981001	-	3.81512e-09	7.20569e-07	37.357	1.1724e-06	0.000227277	33.781	2.90664e-07	1.07563e-05	21.781	-	-	-	-	-	-	-	-	-	-	-	YES
chr16:7584884	16	7584884	+	7.82255e-05	0.00337124	20.3427	3.61056e-06	0.000553821	27.6252	2.85158e-08	1.31186e-06	-22.8911	L1_BT	LINE	L1	-	-	-	-	-	-	-	-	YES
chr17:32127946	17	32127946	-	8.94383e-07	7.928e-05	-22.0278	6.93534e-09	3.59784e-06	-30.5733	4.73107e-11	3.83411e-09	-27.6608	L1_BT	LINE	L1	-	-	-	-	-	SCLT1	-	-	NO
chr17:56920921	17	56920921	+	6.61184e-07	6.19358e-05	-24.9123	2.82981e-05	0.00276929	-22.3918	3.79991e-08	1.70132e-06	-24.8617	L1M3	LINE	L1	-	-	-	-	-	-	-	-	YES
chr17:6332361	17	6332361	+	7.56444e-22	2.55017e-18	-32.5388	3.27443e-21	1.20606e-16	-31.9756	4.89599e-48	2.99765e-44	-38.6512	L1MCc	LINE	L1	-	-	-	-	-	-	-	-	YES
chr18:35217272	18	35217272	-	1.64286e-10	4.55496e-08	22.3094	3.89053e-10	3.22553e-07	20.4052	1.39978e-16	2.84257e-14	27.008	HAL1	LINE	L1	-	-	-	-	-	-	-	-	YES
chr18:50719875	18	50719875	+	9.52401e-11	2.80379e-08	-38.6019	5.36876e-09	2.90241e-06	-37.8905	1.19257e-08	5.90037e-07	-28.3128	L1M4	LINE	L1	-	-	-	-	-	-	-	-	YES
chr18:50734428	18	50734428	-	9.27787e-09	1.55554e-06	-40.7411	2.07617e-11	2.78076e-08	-41.443	6.76013e-17	1.46542e-14	-34.3896	L2b	LINE	L2	-	-	-	-	-	-	-	-	YES
chr18:52191426	18	52191426	+	1.99019e-29	2.39991e-25	-52.7952	6.98486e-09	3.61717e-06	-26.8556	6.40653e-22	2.85272e-19	-29.6663	L1M3de	LINE	L1	-	-	-	-	-	-	-	-	YES
chr19:27956146	19	27956146	-	2.62497e-15	2.19467e-12	22.8188	6.56911e-10	5.09385e-07	22.2057	1.48749e-31	2.39669e-28	30.7692	-	-	-	-	-	-	-	-	-	-	-	YES
chr2:12811216	2	12811216	-	2.50852e-08	3.7434e-06	29.7676	1.51351e-08	6.7011e-06	29.5793	1.93434e-10	1.38195e-08	22.0224	L1M6	LINE	L1	-	-	-	-	-	LPAR1	-	-	NO
chr2:13312188	2	13312188	-	2.83001e-17	3.79673e-14	-34.4201	2.76533e-12	5.09271e-09	-31.0087	1.98371e-18	5.36227e-16	-33.9348	-	-	-	-	-	-	-	-	SVEP1	-	-	NO
chr2:14667964	2	14667964	-	5.50945e-16	5.41493e-13	28.1556	1.27437e-16	8.94062e-13	27.9504	1.28835e-12	1.36472e-10	20.7839	-	-	-	-	-	-	-	-	TMEM245	-	-	NO
chr2:24733383	2	24733383	+	8.42523e-15	6.17534e-12	39.6832	2.19167e-06	0.000375902	27.8391	9.32145e-23	4.69728e-20	41.31	-	-	-	-	-	-	-	-	-	-	-	YES
chr2:26799921	2	26799921	+	2.72036e-15	2.25637e-12	-29.6982	8.70491e-07	0.000178746	-21.425	6.64249e-23	3.38914e-20	-30.6261	BovB	LINE	RTE-BovB	-	-	-	-	-	-	-	-	YES
chr2:27516057	2	27516057	+	2.24228e-13	1.23184e-10	34.5237	5.82035e-08	2.0012e-05	30.4449	2.47344e-09	1.39963e-07	25.4469	-	-	-	-	-	-	-	-	-	-	-	YES
chr2:5779482	2	5779482	-	5.59523e-06	0.000372374	24.7732	5.03698e-05	0.00436562	22.4938	5.61673e-08	2.42178e-06	24.9324	HAL1	LINE	L1	-	-	-	-	-	-	-	-	YES
chr2:66441402	2	66441402	-	6.18916e-29	6.93025e-25	39.5128	1.19309e-16	8.57454e-13	30.2864	4.57005e-10	3.00176e-08	21.6716	L1_BT	LINE	L1	-	-	-	-	-	-	-	-	YES
chr2:7271326	2	7271326	-	0.000136828	0.00528709	21.1024	1.20074e-05	0.00141468	22.5888	3.23983e-08	1.47482e-06	21.6523	L1MC2	LINE	L1	-	-	-	-	-	ASTN2	-	-	NO
chr21:11300458	21	11300458	+	8.98846e-11	2.67264e-08	30.1607	5.54019e-07	0.000123113	24.1857	5.75807e-20	1.92123e-17	33.7036	L1MEh	LINE	L1	-	-	-	-	-	LOC114110160	-	-	NO
chr21:21660372	21	21660372	+	1.26428e-11	4.60916e-09	29.7074	1.78956e-05	0.00193509	20.2401	2.54069e-21	1.0234e-18	40.7166	L1_BT	LINE	L1	-	-	-	-	-	-	-	-	YES
chr21:4071682	21	4071682	-	1.25445e-17	1.80415e-14	56.1126	6.56262e-06	0.000882906	31.8937	5.11211e-11	4.11838e-09	29.849	BovB	LINE	RTE-BovB	-	-	-	-	-	-	-	-	YES
chr22:43339008	22	43339008	-	5.12941e-23	2.23362e-19	57.3913	0.000106305	0.0076476	21.8746	1.38426e-11	1.23728e-09	25.6793	-	-	-	-	-	-	-	-	SEC23IP	-	-	NO
chr23:20690279	23	20690279	+	6.50985e-15	4.89452e-12	24.8164	7.0408e-08	2.32584e-05	20.2472	8.94864e-16	1.60673e-13	28.0035	L1MEc	LINE	L1	-	-	-	-	-	-	-	-	YES
chr23:36603223	23	36603223	+	1.05663e-08	1.73901e-06	-23.8607	4.7296e-12	7.91835e-09	-32.6492	1.00954e-21	4.27753e-19	-35.2987	L1_BT	LINE	L1	-	-	-	-	-	-	-	-	YES
chr23:39971357	23	39971357	-	2.28015e-35	3.57444e-31	45.3261	3.29827e-19	5.99332e-15	32.6521	7.90467e-14	1.03414e-11	23.8171	-	-	-	-	-	-	-	-	THOC1	-	-	NO
chr23:41708318	23	41708318	+	8.90126e-25	5.58157e-21	32.4521	1.18063e-20	3.40156e-16	34.8314	6.73474e-24	3.94588e-21	28.697	-	-	-	-	-	-	-	-	-	-	-	YES
chr24:23573024	24	23573024	-	1.63716e-46	7.33275e-42	40.404	2.15436e-15	1.1075e-11	27.9458	1.96863e-12	2.02235e-10	24.085	L1_BT	LINE	L1	-	-	-	-	-	-	-	-	YES
chr24:31175369	24	31175369	+	5.60611e-24	2.7041e-20	-46.5079	1.98311e-14	7.21415e-11	-33.3658	6.93343e-07	2.36364e-05	-21.5819	L1MC	LINE	L1	-	-	-	-	-	AUTS2	-	-	NO
chr24:32615462	24	32615462	-	2.22198e-47	1.16109e-42	-50.7942	2.0686e-09	1.3367e-06	-21.3605	5.38888e-10	3.4896e-08	-21.2935	L1MD	LINE	L1	-	-	-	-	-	-	-	-	YES
chr24:9377390	24	9377390	+	5.5354e-10	1.31877e-07	22.8107	8.95951e-15	3.66669e-11	27.1047	2.74545e-26	2.24126e-23	35.3413	-	-	-	-	-	-	-	-	-	-	-	YES
chr25:12406889	25	12406889	-	1.09691e-08	1.79776e-06	-25.8322	6.1245e-06	0.0008351	-23.1677	1.38896e-12	1.46118e-10	-20.9536	-	-	-	-	-	-	-	-	-	-	-	YES
chr26:41408434	26	41408434	-	1.06253e-12	4.97214e-10	-33.0347	4.56183e-08	1.64126e-05	-27.8514	7.60034e-10	4.76541e-08	26.696	L1M4c	LINE	L1	-	-	-	-	-	CSGALNACT1	-	-	NO
chr3:167800656	3	167800656	-	0.000125605	0.00493737	20.9428	3.44036e-06	0.000534673	25.8796	4.91874e-06	0.000136827	20.6252	-	-	-	-	-	-	-	-	-	-	-	YES
chr3:197078621	3	197078621	-	8.39553e-13	4.03097e-10	-30.5741	4.44984e-07	0.000103652	-24.6448	1.77001e-11	1.5526e-09	-20.439	-	-	-	-	-	-	-	-	-	-	-	YES
chr3:219196131	3	219196131	-	8.68171e-16	8.14956e-13	-50.1593	4.71203e-08	1.67687e-05	-31.5808	1.06959e-13	1.36717e-11	-31.6577	BovB_Oa	LINE	RTE-BovB	-	-	-	-	-	-	-	-	YES
chr3:219309680	3	219309680	+	6.25954e-37	1.15443e-32	64.1221	2.70978e-07	6.9489e-05	25.1082	1.96801e-29	2.43423e-26	29.1022	-	-	-	-	-	-	-	-	LOC101123029	-	-	NO
chr3:58920630	3	58920630	-	1.36036e-09	2.93335e-07	38.8745	5.51692e-06	0.000774475	30.3281	3.78309e-13	4.391e-11	30.4078	L1MA9	LINE	L1	-	-	-	-	-	-	-	-	YES
chr4:120492576	4	120492576	+	1.78359e-11	6.2832e-09	24.0868	2.2463e-08	9.21864e-06	20.4974	1.72446e-11	1.51591e-09	20.8039	L1MA9	LINE	L1	-	-	-	-	-	CNTNAP2	-	-	NO
chr4:61193240	4	61193240	+	2.49609e-08	3.72663e-06	-29.3716	4.45428e-06	0.000654615	-23.4873	7.44278e-08	3.1212e-06	-22.2722	A-rich	Low_complexity	Low_complexity	-	-	-	-	-	-	-	-	YES
chr5:57071291	5	57071291	+	1.25357e-08	2.02592e-06	-35.115	2.30263e-05	0.00234786	-24.6201	5.71417e-06	0.000156741	21.2699	-	-	-	-	-	-	-	-	-	-	-	YES
chr5:95675232	5	95675232	-	1.61246e-31	2.40738e-27	-37.6964	4.90313e-23	2.40794e-18	-34.4226	1.08273e-67	2.65168e-63	-40.0026	L1MEi	LINE	L1	-	-	-	-	-	LOC101120749	-	-	NO
chr6:105101810	6	105101810	-	4.852e-13	2.48975e-10	-38.885	7.3532e-08	2.41012e-05	-31.9264	2.67482e-15	4.51156e-13	-33.2365	-	-	-	-	-	-	-	-	CFAP299	-	-	NO
chr6:118344505	6	118344505	-	6.65695e-20	1.49081e-16	-54.6307	6.88871e-11	7.38122e-08	-40.101	9.95947e-31	1.48728e-27	-42.2493	-	-	-	-	-	-	-	-	-	-	-	YES
chr7:48426184	7	48426184	+	0.000127947	0.0050085	23.3333	4.18397e-06	0.000622339	27.4648	1.53915e-10	1.11854e-08	-27.703	L1MDa	LINE	L1	-	-	-	-	-	TLN2	-	-	NO
chr7:78026830	7	78026830	-	1.3154e-06	0.00010956	-28.4256	6.9765e-05	0.00555145	-24.0295	2.05119e-17	4.79342e-15	-33.6625	-	-	-	-	-	-	-	-	-	-	-	YES
chr7:9096966	7	9096966	-	1.15352e-12	5.35001e-10	-27.3244	3.29429e-07	8.08169e-05	-21.9298	5.10829e-24	3.09666e-21	-33.9323	HAL1	LINE	L1	-	-	-	-	-	-	-	-	YES
chr8:77732744	8	77732744	+	1.40562e-08	2.24126e-06	24.0333	3.08366e-09	1.81003e-06	22.8984	3.73938e-44	1.76115e-40	44.0435	HAL1	LINE	L1	-	-	-	-	-	-	-	-	YES
chr8:78330799	8	78330799	-	1.24857e-12	5.73989e-10	-23.8095	1.74219e-07	4.82024e-05	-27.3822	6.09117e-44	2.76253e-40	-52.239	L1MB7	LINE	L1	-	-	-	-	-	-	-	-	YES
chr9:4017183	9	4017183	+	1.47589e-16	1.62933e-13	33.8436	9.91722e-09	4.79052e-06	21.6721	4.25007e-15	6.92067e-13	25.5988	L1M3	LINE	L1	-	-	-	-	-	LOC101103246	-	-	NO

## Sheet: TEI_CHH
Methylated Cytosine ID	Chromosome	Position (bp)	Strand	P-value F0	P-value FDR adjusted F0	Methylation difference (%) F0	P-value F1	P-value FDR adjusted F1	Methylation difference (%) F1	P-value F2	P-value FDR adjusted F2	Methylation difference (%) F2	Repetitive element name	Repetitive element class	Repetitive element family	3’UTR	5’UTR	Downstream	Upstream	Exon	Intron	CDS	Promoter	Intergenic
chr1:229886681	1	229886681	-	7.90126e-10	9.06996e-06	31.3939	5.84336e-07	0.00736121	28.0226	2.48407e-15	2.44532e-11	25.3576	-	-	-	-	-	-	-	-	-	-	-	YES
chr1:275385779	1	275385779	-	1.79433e-17	1.47233e-12	-37.6602	7.64333e-09	0.0002146	-24.0966	8.02197e-50	6.76872e-44	-57.5135	L1_BT	LINE	L1	-	-	-	-	-	STAG1	-	-	NO
chr10:38659722	10	38659722	+	5.0648e-12	1.07121e-07	-25.3521	2.75411e-15	8.47729e-10	-36.2121	6.62948e-08	0.000160675	-20.3514	-	-	-	-	-	-	-	-	-	-	-	YES
chr11:26189452	11	26189452	+	3.93612e-10	4.95252e-06	36.5511	1.33427e-07	0.00223114	34.2024	4.02601e-09	1.26418e-05	25.7622	L1MA9	LINE	L1	-	-	-	-	-	-	-	-	YES
chr16:56014073	16	56014073	-	5.07057e-10	6.17237e-06	-40.0282	6.05299e-15	1.62273e-09	-42.96	7.76045e-16	8.55156e-12	-33.1252	BovB	LINE	RTE-BovB	-	-	-	-	-	CDH12	-	-	NO
chr17:1688500	17	1688500	-	1.45438e-07	0.000849608	22.2481	2.31813e-08	0.000539645	22.4124	5.40672e-19	9.73606e-15	23.5477	L1M4	LINE	L1	-	-	-	-	-	-	-	-	YES
chr17:2113011	17	2113011	-	3.30803e-10	4.24074e-06	-34.1275	1.87696e-09	6.90218e-05	-35.1571	7.58162e-32	8.78042e-27	-41.1136	L1MEd	LINE	L1	-	-	-	-	-	TLL1	-	-	NO
chr2:14668105	2	14668105	-	1.41493e-16	8.5299e-12	-30.3009	4.81136e-11	3.09968e-06	-25.2684	9.99528e-15	8.9044e-11	-25.7718	-	-	-	-	-	-	-	-	TMEM245	-	-	NO
chr2:24942743	2	24942743	-	9.25307e-25	3.72726e-19	-30.0054	9.79748e-16	3.87734e-10	-26.5328	5.33978e-15	5.00618e-11	-22.3438	L1MD	LINE	L1	-	-	-	-	-	-	-	-	YES
chr2:58694651	2	58694651	-	1.3872e-15	7.06508e-11	32.6517	3.50941e-07	0.00494335	27.1112	2.1334e-26	1.22337e-21	39.8995	L1MEd	LINE	L1	-	-	-	-	-	-	-	-	YES
chr23:41955103	23	41955103	+	1.54248e-13	4.77902e-09	-46.663	2.08493e-13	3.09417e-08	-48.782	1.90511e-14	1.60978e-10	-34.7374	L2c	LINE	L2	-	-	-	-	-	-	-	-	YES
chr24:10277022	24	10277022	-	1.99314e-14	7.78104e-10	-37.9136	6.27681e-12	5.37782e-07	-28.987	6.03312e-35	1.1878e-29	-38.5708	L1M2	LINE	L1	-	-	-	-	-	-	-	-	YES
chr25:24184141	25	24184141	+	1.47076e-13	4.60327e-09	28.159	5.26256e-07	0.0067656	23.7341	1.40308e-15	1.45378e-11	35.6645	-	-	-	-	-	-	-	-	CTNNA3	-	-	NO
chr3:219740146	3	219740146	-	5.37799e-31	9.53182e-25	54.5193	7.21748e-07	0.00863058	23.0028	5.40161e-27	3.46784e-22	25.8865	-	-	-	-	-	-	-	-	-	-	LOC105613000	NO
chr5:48477588	5	48477588	+	7.30654e-14	2.39814e-09	20.166	1.52195e-16	7.44032e-11	21.3	5.74034e-39	1.8836e-33	-31.1604	HAL1M8	LINE	L1	-	-	-	-	-	CATSPER3	-	-	NO
chr6:104141560	6	104141560	-	6.75932e-27	3.74377e-21	-33.1707	1.40225e-15	4.85573e-10	-35.0629	1.08124e-10	4.63106e-07	-22.5607	L1MEc	LINE	L1	-	-	-	-	-	-	-	-	YES
chr6:114200299	6	114200299	-	8.34036e-11	1.2443e-06	32.2674	2.52245e-21	1.04817e-14	52.8298	4.24893e-28	3.1767e-23	46.717	HAL1	LINE	L1	-	-	-	-	-	STK32B	-	-	NO
chr6:114672729	6	114672729	-	4.8956e-07	0.00242641	27.7554	2.21185e-08	0.000519267	32.0536	4.29401e-17	5.58638e-13	35.5085	L1ME1	LINE	L1	-	-	-	-	-	-	-	-	YES
chr6:118341022	6	118341022	-	1.17106e-07	0.000697899	-25.2366	1.89484e-12	1.99336e-07	-30.3496	1.93404e-26	1.13101e-21	-28.1909	L1ME1	LINE	L1	-	-	-	-	-	-	-	-	YES
chr8:71836114	8	71836114	-	1.85057e-17	1.50455e-12	-28.6678	1.74926e-11	1.27523e-06	-25.1821	1.71095e-24	7.65571e-20	-25.2858	-	-	-	-	-	-	-	-	-	-	-	YES

## Sheet: TEI_CHG
Methylated Cytosine ID	Chromosome	Position (bp)	Strand	P-value F0	P-value FDR adjusted F0	Methylation difference (%) F0	P-value F1	P-value FDR adjusted F1	Methylation difference (%) F1	P-value F2	P-value FDR adjusted F2	Methylation difference (%) F2	Repetitive element family	Repetitive element family	Repetitive element family	3’UTR	5’UTR	Downstream	Upstream	Exon	Intron	CDS	Promoter	Intergenic
chr2:240919549	2	240919549	+	1.60824e-19	2.08005e-14	-37.5029	4.54265e-07	0.00518885	-21.6196	2.21293e-13	1.55821e-09	-24.6916	GA-rich	Low_complexity	Low_complexity	-	-	-	-	-	-	-	-	YES
chr21:20888254	21	20888254	-	2.17913e-07	0.00129215	-26.0766	2.65603e-13	4.57607e-08	-34.873	6.88349e-33	1.06632e-27	-47.7542	L1_BT	LINE	L1	-	-	-	-	-	-	-	-	YES
chr4:72610515	4	72610515	-	1.879e-14	6.56575e-10	-33.0715	9.11221e-07	0.00928044	-23.7004	1.7643e-08	4.69142e-05	-21.1553	L1_BT	LINE	L1	-	-	-	-	-	NOD1	-	-	NO
chr6:121149824	6	121149824	+	3.81566e-13	9.78685e-09	-44.5653	6.81469e-08	0.00111819	-34.8911	2.13452e-07	0.000456213	-21.5	L2b	LINE	L2	-	-	-	-	-	-	-	-	YES
chr9:4398177	9	4398177	+	1.5414e-12	3.46945e-08	30.2112	1.13943e-09	4.71149e-05	25.5122	4.45424e-10	1.63854e-06	20.3402	L1M2	LINE	L1	-	-	-	-	-	-	-	-	YES

## Sheet: F0-F2_CG
Methylated Cytosine ID	Chromosome	Position (bp)	Strand	P-value F0	P-value FDR adjusted F0	Methylation difference (%) F0	P-value F2	P-value FDR adjusted F2	Methylation difference (%) F2	Repetitive element name	Repetitive element class	Repetitive element family	3’UTR	5’UTR	Downstream	Upstream	Exon	Intron	CDS	Promoter	Intergenic
chr1:62350310	1	62350310	+	2.18097e-05	0.00116311	-28.5793	1.11043e-14	1.68078e-12	-34.6739	L2d2	LINE	L2	-	-	-	-	-	-	-	-	YES
chr1:63319381	1	63319381	-	1.89271e-10	5.15565e-08	30.8909	2.42649e-05	0.000564137	20.598	(TCATCTA)n	Simple_repeat	Simple_repeat	-	-	-	-	-	-	-	-	YES
chr1:76956523	1	76956523	-	1.78136e-06	0.000141681	26.061	7.21272e-07	2.44591e-05	-21.1154	L1ME3A	LINE	L1	-	-	-	-	-	-	-	-	YES
chr1:134080871	1	134080871	-	2.67396e-06	0.000199372	-23.9802	2.50978e-10	1.75317e-08	-24.9502	-	-	-	-	-	-	-	-	-	-	-	YES
chr1:144524391	1	144524391	-	1.80589e-09	3.7714e-07	-29.538	5.89879e-14	7.90289e-12	-23.1307	-	-	-	-	-	-	-	-	-	-	-	YES
chr1:146097597	1	146097597	-	6.14842e-10	1.4494e-07	28.8221	7.75524e-12	7.2162e-10	22.2541	L1_BT	LINE	L1	-	-	-	-	-	-	-	-	YES
chr1:157828347	1	157828347	+	4.90791e-06	0.000333354	-23.0797	2.49265e-12	2.52467e-10	24.9271	L1MEc	LINE	L1	-	-	-	-	-	-	-	-	YES
chr1:167673160	1	167673160	+	0.000291656	0.00965904	-22.082	1.65947e-05	0.000404715	-22.7307	L2a	LINE	L2	-	-	-	-	-	-	-	-	YES
chr1:167898167	1	167898167	+	1.50483e-06	0.00012261	-30.2991	3.03237e-09	1.68976e-07	-23.9229	L1M3	LINE	L1	-	-	-	-	-	-	-	-	YES
chr1:177168218	1	177168218	+	2.88308e-07	3.04894e-05	-27.2945	2.81724e-17	6.48457e-15	-41.158	L1MA9	LINE	L1	-	-	-	-	-	-	-	-	YES
chr1:224190149	1	224190149	-	2.54893e-11	8.73397e-09	-30.3777	5.73239e-25	3.98834e-22	-31.9405	-	-	-	-	-	-	-	-	-	-	-	YES
chr1:237080597	1	237080597	+	6.06625e-13	3.03339e-10	23.9505	5.25459e-11	4.211e-09	22.0032	-	-	-	-	-	-	-	-	MECOM	-	-	NO
chr1:239280881	1	239280881	-	9.1564e-05	0.00382279	-21.6181	2.31519e-06	6.94006e-05	20.2941	L1ME1	LINE	L1	-	-	-	-	-	ZBBX	-	-	NO
chr1:245542985	1	245542985	+	1.03319e-12	4.85188e-10	-22.4342	7.97645e-17	1.69279e-14	-27.153	L1_Art	LINE	L1	-	-	-	-	-	-	-	-	YES
chr1:267514351	1	267514351	-	1.06604e-08	1.75266e-06	-36.8581	4.84886e-07	1.70866e-05	-21.8187	L1MEc	LINE	L1	-	-	-	-	-	-	-	-	YES
chr1:274830651	1	274830651	-	6.12595e-15	4.65048e-12	-37.5172	2.07885e-11	1.80157e-09	-27.3981	HAL1	LINE	L1	-	-	-	-	-	-	-	-	YES
chr1:275285274	1	275285274	-	2.54123e-19	5.27645e-16	34.2672	1.8563e-67	3.7885e-63	56.8411	-	-	-	-	-	-	-	-	STAG1	-	-	NO
chr1:277633994	1	277633994	+	3.7954e-13	1.97786e-10	-37.0427	2.61181e-16	5.08465e-14	-33.0843	L1MEf	LINE	L1	-	-	-	-	-	-	-	-	YES
chr1:289110779	1	289110779	+	2.11214e-13	1.1693e-10	35.9908	2.54363e-09	1.43669e-07	25.6739	L1MD2	LINE	L1	-	-	-	-	-	-	-	-	YES
chr1:289799208	1	289799208	+	1.92316e-09	3.98522e-07	34.1625	1.58179e-05	0.000387855	24.3043	BovB	LINE	RTE-BovB	-	-	-	-	-	-	-	-	YES
chr1:290946931	1	290946931	-	9.65989e-20	2.13284e-16	-33.4371	3.58217e-17	8.07822e-15	-24.02	(TTTC)n	Simple_repeat	Simple_repeat	-	-	-	-	-	-	-	-	YES
chr10:26216328	10	26216328	-	1.02487e-13	6.01734e-11	-31.8015	5.64991e-15	8.95017e-13	-29.7794	-	-	-	-	-	-	-	-	-	-	-	YES
chr10:43244786	10	43244786	-	1.25985e-08	2.03397e-06	-23.9649	5.92955e-10	3.8115e-08	-28.6434	L1M2	LINE	L1	-	-	-	-	-	-	-	-	YES
chr10:43568062	10	43568062	-	2.03879e-07	2.26512e-05	21.5925	4.98106e-15	8.01505e-13	28.412	L1M4c	LINE	L1	-	-	-	-	-	-	-	-	YES
chr10:46303557	10	46303557	+	1.83122e-05	0.00100479	-25	1.64917e-05	0.000402522	-20.7433	-	-	-	-	-	-	-	-	-	-	-	YES
chr10:54042550	10	54042550	-	6.08368e-14	3.76213e-11	30.1354	3.30154e-13	3.89859e-11	-32.8299	L1_BT	LINE	L1	-	-	-	-	-	-	-	-	YES
chr12:1414958	12	1414958	+	2.99972e-09	5.8307e-07	-26.5558	1.29635e-06	4.13712e-05	-21.3516	-	-	-	-	-	-	-	-	-	-	-	YES
chr12:11269252	12	11269252	+	8.70148e-07	7.75483e-05	24.8022	1.67348e-21	6.97016e-19	-40.7692	L1ME2	LINE	L1	-	-	-	-	-	-	-	-	YES
chr12:11960157	12	11960157	-	0.000174211	0.00641078	-27.3593	2.22604e-21	9.05598e-19	39.452	L1MD	LINE	L1	-	-	-	-	-	-	-	-	YES
chr12:11960494	12	11960494	-	3.09388e-06	0.000224637	-33.2727	2.53867e-11	2.16935e-09	30.5715	L1MD	LINE	L1	-	-	-	-	-	-	-	-	YES
chr12:12162781	12	12162781	+	4.85985e-11	1.54847e-08	-29.8637	2.62998e-29	3.1886e-26	38.5518	L1MEd	LINE	L1	-	-	-	-	-	-	-	-	YES
chr12:12914350	12	12914350	-	5.24908e-14	3.26857e-11	39.1111	1.5501e-11	1.37249e-09	-23.565	L1_BT	LINE	L1	-	-	-	-	-	-	-	-	YES
chr12:17498647	12	17498647	+	1.48762e-05	0.000846019	23.4904	8.22795e-20	2.69395e-17	-29.0629	-	-	-	-	-	-	-	-	-	-	-	YES
chr12:18019138	12	18019138	-	7.10549e-12	2.73681e-09	31.1586	2.08221e-09	1.19593e-07	-23.3286	L1_BT	LINE	L1	-	-	-	-	-	-	-	-	YES
chr12:18019217	12	18019217	-	9.30225e-10	2.08769e-07	23.5689	2.29371e-09	1.30577e-07	-20.1355	L1_BT	LINE	L1	-	-	-	-	-	-	-	-	YES
chr12:22933347	12	22933347	+	2.12209e-05	0.00113557	22.6909	1.46743e-30	2.12051e-27	-43.0418	-	-	-	-	-	-	-	-	GPATCH2	-	-	NO
chr12:23260054	12	23260054	-	2.69024e-06	0.000200253	-21.3764	4.50122e-10	2.96338e-08	27.817	-	-	-	-	-	-	-	-	SPATA17	-	-	NO
chr12:50379005	12	50379005	-	0.000125532	0.00493514	26.2613	2.08191e-05	0.000493774	20.8673	Bov-tA2	SINE	tRNA-Core-RTE	-	-	-	-	-	DNAJC11	-	-	NO
chr12:72354706	12	72354706	-	6.50687e-05	0.00289496	21.5909	3.70782e-10	2.48267e-08	23.1767	-	-	-	-	-	-	-	-	-	-	-	YES
chr12:72759443	12	72759443	+	2.49167e-07	2.68826e-05	20.8047	7.06139e-27	6.26586e-24	37.4721	L1MCa	LINE	L1	-	-	-	-	-	-	-	PTGS2	NO
chr12:72892026	12	72892026	-	0.000256686	0.00874379	-28.5585	1.18793e-07	4.78033e-06	-26.4585	L1_Art	LINE	L1	-	-	-	-	-	-	-	-	YES
chr12:78512668	12	78512668	+	5.88672e-07	5.60476e-05	23.0115	1.63429e-14	2.41696e-12	31.1219	MIR1_Amn	SINE	MIR	-	-	-	-	-	-	-	-	YES
chr13:15161129	13	15161129	+	1.2624e-10	3.59488e-08	31.2999	3.38439e-30	4.6565e-27	-41.0446	-	-	-	-	-	-	-	-	-	-	-	YES
chr13:15335972	13	15335972	+	4.57881e-07	4.53294e-05	-33.8047	1.94874e-15	3.33748e-13	38.1685	-	-	-	-	-	-	-	-	-	-	-	YES
chr13:36494724	13	36494724	-	6.04814e-10	1.43006e-07	-25.0274	1.16002e-11	1.04832e-09	-26.0389	HAL1	LINE	L1	-	-	-	-	-	-	-	-	YES
chr13:42550081	13	42550081	+	4.37054e-07	4.35287e-05	29.6808	1.14073e-13	1.45052e-11	27.5674	L1ME3G	LINE	L1	-	-	-	-	-	-	-	-	YES
chr13:43945329	13	43945329	+	4.19249e-06	0.000291261	-21.2766	1.11565e-09	6.76309e-08	-22.9262	-	-	-	-	-	-	-	-	SYNDIG1	-	-	NO
chr14:7649809	14	7649809	+	2.58271e-09	5.16092e-07	-25.6474	2.82846e-10	1.95349e-08	21.3602	L1MB4	LINE	L1	-	-	-	-	-	CDYL2	-	-	NO
chr14:9392277	14	9392277	+	9.82142e-06	0.000595836	23.0854	1.70554e-15	2.94984e-13	35.7955	L1_BT	LINE	L1	-	-	-	-	-	-	-	-	YES
chr14:44066218	14	44066218	-	7.74092e-09	1.33372e-06	29.9082	2.23521e-07	8.4818e-06	20.8887	L1MCa	LINE	L1	-	-	-	-	-	-	-	-	YES
chr15:18773510	15	18773510	-	6.08103e-06	0.000399532	35.6423	3.20935e-08	1.46203e-06	27.5378	-	-	-	-	-	-	-	-	ELMOD1	-	-	NO
chr15:19680367	15	19680367	-	2.32787e-06	0.000177277	-25.1136	3.49726e-39	1.07062e-35	-49.3905	L1M3de	LINE	L1	-	-	-	-	-	-	-	-	YES
chr15:19720745	15	19720745	-	3.6716e-08	5.15977e-06	-33.9365	1.42826e-15	2.48429e-13	-32.1087	L1ME1	LINE	L1	-	-	-	-	-	C15H11orf65	-	-	NO
chr15:21056371	15	21056371	+	3.48371e-24	1.76167e-20	-24.1527	1.87304e-29	2.3404e-26	-26.3128	-	-	-	-	-	-	-	-	-	-	-	YES
chr15:22191884	15	22191884	-	1.24133e-08	2.01132e-06	43.2229	3.44623e-13	4.04992e-11	34.9366	-	-	-	-	-	-	-	-	ZC3H12C	-	-	NO
chr15:23361701	15	23361701	+	1.35278e-07	1.58732e-05	-28.1383	1.01308e-13	1.30172e-11	-28.7763	-	-	-	-	-	-	-	-	-	-	-	YES
chr15:26144816	15	26144816	-	1.28456e-05	0.0007479	-25.4272	3.99927e-09	2.17461e-07	-24.7278	L1MA9	LINE	L1	-	-	-	-	-	NCAM1	-	-	NO
chr15:30030860	15	30030860	+	8.97316e-06	0.00055326	-21.8469	2.06388e-16	4.10273e-14	27.004	HAL1	LINE	L1	-	-	-	-	-	-	-	-	YES
chr15:35183121	15	35183121	+	2.36482e-10	6.27804e-08	-23.1311	3.90898e-12	3.80498e-10	-28.2783	BovB	LINE	RTE-BovB	-	-	-	-	-	-	-	-	YES
chr15:38902557	15	38902557	+	4.9659e-09	9.07214e-07	41.9643	3.63526e-08	1.63718e-06	28.4029	L1_BT	LINE	L1	-	-	-	-	-	SOX6	-	-	NO
chr15:39033112	15	39033112	-	4.33219e-11	1.39882e-08	34.8584	1.29274e-11	1.16312e-09	26.3708	L1_BT	LINE	L1	-	-	-	-	-	SOX6	-	-	NO
chr15:39142415	15	39142415	-	8.09542e-19	1.51984e-15	37.5769	2.47819e-10	1.73308e-08	23.4937	L1M4	LINE	L1	-	-	-	-	-	SOX6	-	-	NO
chr15:40483063	15	40483063	+	2.96969e-09	5.77951e-07	26.8293	6.36171e-19	1.83729e-16	37.8749	HAL1b	LINE	L1	-	-	-	-	-	-	-	-	YES
chr15:48616349	15	48616349	+	1.7591e-05	0.000972538	25.8726	1.06537e-08	5.31832e-07	27.7084	L1_BT	LINE	L1	-	-	-	-	-	-	-	-	YES
chr15:48616378	15	48616378	+	6.98337e-14	4.25141e-11	-43.8464	9.14566e-10	5.63904e-08	-28.0904	L1_BT	LINE	L1	-	-	-	-	-	-	-	-	YES
chr15:52609848	15	52609848	-	4.04363e-07	4.06894e-05	-26.5282	1.51108e-08	7.33272e-07	-25.2787	-	-	-	-	-	-	-	-	-	-	-	YES
chr15:55393598	15	55393598	+	1.25202e-09	2.71656e-07	31.1885	6.45837e-09	3.35247e-07	26.482	L1MC4	LINE	L1	-	-	-	-	-	FCHSD2	-	-	NO
chr15:57067660	15	57067660	+	2.10043e-06	0.000162885	28.2396	1.08478e-05	0.000277432	22.4242	L1ME2	LINE	L1	-	-	-	-	-	-	-	-	YES
chr15:60845650	15	60845650	-	4.95134e-07	4.83155e-05	-24.2052	1.53619e-11	1.36214e-09	-29.0413	(TTCC)n	Simple_repeat	Simple_repeat	-	-	-	-	-	ANO3	-	-	NO
chr15:77191760	15	77191760	+	4.80604e-08	6.48375e-06	34.3475	6.94365e-12	6.5105e-10	33.1208	-	-	-	-	-	-	-	-	LOC101108158	-	-	NO
chr15:87323288	15	87323288	+	1.11937e-05	0.000666326	20.1183	2.8274e-14	4.01186e-12	26.8864	L1MA9	LINE	L1	-	-	-	-	-	-	-	-	YES
chr16:15448352	16	15448352	-	3.76686e-05	0.00184016	29.3912	1.93707e-08	9.21522e-07	27.5008	L1ME3	LINE	L1	-	-	-	-	-	-	-	-	YES
chr16:33230337	16	33230337	+	7.13132e-07	6.58564e-05	-28.3584	3.0765e-08	1.4072e-06	-21.3904	-	-	-	-	-	-	-	-	-	-	-	YES
chr16:36317448	16	36317448	-	1.90611e-10	5.18315e-08	34.1783	1.16385e-06	3.74748e-05	22.986	-	-	-	-	-	-	-	-	-	-	-	YES
chr16:47862603	16	47862603	+	9.917e-08	1.21645e-05	24.5076	3.35673e-10	2.28103e-08	27.1394	-	-	-	-	-	-	-	-	-	-	-	YES
chr16:59427041	16	59427041	+	1.23176e-11	4.51156e-09	-38.8104	3.19482e-13	3.78351e-11	36.1479	L1_BT	LINE	L1	-	-	-	-	-	-	-	-	YES
chr16:60146236	16	60146236	-	3.11933e-08	4.51937e-06	-37.0721	7.08576e-07	2.40823e-05	24.0868	L1MEf	LINE	L1	-	-	-	-	-	-	-	-	YES
chr16:60928377	16	60928377	+	3.37351e-06	0.000242157	-22.7161	8.21667e-14	1.07038e-11	36.1111	L1MEf	LINE	L1	-	-	-	-	-	-	-	-	YES
chr17:17709965	17	17709965	-	1.27583e-11	4.64585e-09	-39.4039	1.71042e-13	2.11776e-11	-30.8436	-	-	-	-	-	-	-	-	-	-	-	YES
chr17:27169727	17	27169727	+	0.000158506	0.00594946	23.0462	4.69919e-10	3.07419e-08	21.5601	-	-	-	-	-	-	-	-	LOC105602770	-	-	NO
chr17:35106157	17	35106157	+	4.84588e-06	0.000329712	21.564	6.58771e-16	1.21306e-13	28.5464	L1MCa	LINE	L1	-	-	-	-	-	-	-	-	YES
chr17:44691900	17	44691900	-	0.000129847	0.0050728	-20.5059	8.59246e-09	4.3656e-07	-30.0548	BovB_Oa	LINE	RTE-BovB	-	-	-	-	-	-	-	-	YES
chr17:44696787	17	44696787	-	5.966e-06	0.000393076	-23.649	4.12007e-10	2.73746e-08	-26.4281	L1MA9	LINE	L1	-	-	-	-	-	-	-	-	YES
chr17:46711338	17	46711338	+	2.30887e-08	3.47859e-06	-22.0404	1.72797e-13	2.13517e-11	-25.2215	L1M3d	LINE	L1	-	-	-	-	-	-	-	-	YES
chr17:48801804	17	48801804	+	2.54892e-18	4.22833e-15	-33.1137	7.5304e-14	9.88338e-12	-21.5192	L1ME1	LINE	L1	-	-	-	-	-	-	-	-	YES
chr17:51826630	17	51826630	-	2.27271e-12	9.7211e-10	32.4022	2.95936e-16	5.71582e-14	31.7139	L1_BT	LINE	L1	-	-	-	-	-	-	-	-	YES
chr17:56920480	17	56920480	+	1.95843e-08	2.99231e-06	-27.516	3.49467e-06	0.000100548	-21.1795	L1M3	LINE	L1	-	-	-	-	-	-	-	-	YES
chr18:46901165	18	46901165	-	7.12225e-08	9.10321e-06	-27.4971	1.90842e-11	1.66447e-09	-32.0104	L1_BT	LINE	L1	-	-	-	-	-	TTC6	-	-	NO
chr18:50279668	18	50279668	-	4.95205e-08	6.66067e-06	24.1204	9.29767e-09	4.6853e-07	26.8866	L1MEf	LINE	L1	-	-	-	-	-	-	-	-	YES
chr18:50295953	18	50295953	+	1.69313e-15	1.46238e-12	38.8915	7.13502e-17	1.53821e-14	26.0146	-	-	-	-	-	-	-	-	-	-	-	YES
chr19:2631193	19	2631193	+	0.000275185	0.00924014	23.4001	8.9309e-09	4.51721e-07	-23.761	-	-	-	-	-	-	-	-	-	-	-	YES
chr19:9414244	19	9414244	-	1.30328e-12	5.9478e-10	-39.0122	6.86376e-16	1.25446e-13	35.6189	-	-	-	-	-	-	-	-	-	-	-	YES
chr19:12558329	19	12558329	-	6.71447e-09	1.17739e-06	39.884	1.91879e-07	7.39336e-06	24.647	-	-	-	-	-	-	-	-	-	-	-	YES
chr19:19499130	19	19499130	-	1.04377e-07	1.27334e-05	-29.3326	2.42872e-07	9.15728e-06	-25.5744	-	-	-	-	-	-	-	-	-	-	-	YES
chr19:20879016	19	20879016	+	2.19871e-05	0.00117058	21.9246	6.11328e-11	4.83273e-09	26.1646	-	-	-	-	-	-	-	-	LOC114109368	-	-	NO
chr19:28882536	19	28882536	-	8.13981e-07	7.33137e-05	-21.9596	3.18465e-09	1.76777e-07	21.0233	L1MD1	LINE	L1	-	-	-	-	-	-	-	-	YES
chr2:11860386	2	11860386	-	1.68023e-07	1.91423e-05	23.1972	1.23607e-31	2.04542e-28	31.5018	-	-	-	-	-	-	-	-	-	-	-	YES
chr2:13223180	2	13223180	-	4.55543e-16	4.57772e-13	-45.8868	8.05774e-17	1.70708e-14	-32.2575	L1MEf	LINE	L1	-	-	-	-	-	-	-	-	YES
chr2:14210864	2	14210864	+	0.000109414	0.00441766	-23.8785	1.31643e-12	1.39206e-10	-33.0794	-	-	-	-	-	-	-	-	-	-	-	YES
chr2:19541494	2	19541494	+	2.72281e-09	5.39276e-07	22.2393	4.04469e-11	3.32852e-09	-23.8169	L1_BT	LINE	L1	-	-	-	-	-	-	-	-	YES
chr2:19726455	2	19726455	-	1.04294e-05	0.000627257	29.0507	6.45614e-06	0.000174443	-20.3782	L2	LINE	L2	-	-	-	-	-	-	-	-	YES
chr2:23470456	2	23470456	-	9.14288e-08	1.13213e-05	24.026	1.84523e-21	7.63358e-19	-28.4286	-	-	-	-	-	-	-	-	-	-	-	YES
chr2:23922389	2	23922389	+	5.98838e-13	3.01852e-10	33.6819	6.839e-16	1.2518e-13	26.4405	-	-	-	-	-	-	-	-	TMEFF1	-	-	NO
chr2:24292378	2	24292378	+	1.55314e-09	3.3081e-07	43.2639	1.32481e-07	5.28254e-06	27.7142	BovB	LINE	RTE-BovB	-	-	-	-	-	-	-	-	YES
chr2:26834980	2	26834980	-	2.38492e-11	8.23498e-09	-27.7592	1.91687e-11	1.67065e-09	-21.1574	L1_BT	LINE	L1	-	-	-	-	-	-	-	-	YES
chr2:28103368	2	28103368	-	0.000148357	0.00563601	28.249	2.61319e-06	7.7307e-05	-22.4671	L1MC4	LINE	L1	-	-	-	-	-	-	-	-	YES
chr2:29861265	2	29861265	-	3.62266e-06	0.000257259	21.3532	9.48635e-09	4.77152e-07	22.0528	L1MA9	LINE	L1	-	-	-	-	-	WNK2	-	-	NO
chr2:42251895	2	42251895	-	8.0884e-07	7.29504e-05	22.6742	3.69066e-07	1.33827e-05	24.1946	L1M4	LINE	L1	-	-	-	-	-	KCTD9	-	-	NO
chr2:53832339	2	53832339	+	3.33887e-07	3.46402e-05	-22.2304	1.20007e-06	3.85903e-05	-20.1592	-	-	-	-	-	-	-	-	-	-	-	YES
chr2:63378459	2	63378459	-	1.1493e-08	1.87383e-06	-22.0996	1.08462e-11	9.85273e-10	-21.3442	-	-	-	-	-	-	-	-	-	-	-	YES
chr2:82947825	2	82947825	+	2.51228e-19	5.25112e-16	41.602	5.0809e-15	8.16498e-13	34.3569	L1MB3	LINE	L1	-	-	-	-	-	-	-	-	YES
chr2:83260822	2	83260822	+	2.09938e-07	2.32502e-05	30.9982	5.30821e-09	2.81441e-07	22.2023	L1M4c	LINE	L1	-	-	-	-	-	-	-	-	YES
chr2:84906047	2	84906047	+	1.96806e-14	1.32128e-11	30.3674	7.73435e-23	3.91361e-20	37.3666	-	-	-	-	-	-	-	-	-	-	-	YES
chr2:86823388	2	86823388	+	1.04967e-15	9.48452e-13	32.4887	6.82732e-45	3.3441e-41	28.7805	-	-	-	-	-	-	-	-	-	-	-	YES
chr2:98775727	2	98775727	-	6.93282e-05	0.0030497	-25.6881	2.75774e-19	8.42127e-17	-37.2126	L1MC3	LINE	L1	-	-	-	-	-	-	-	-	YES
chr2:100701401	2	100701401	-	1.54636e-06	0.000125213	-20.1216	6.28886e-16	1.16504e-13	-26.6136	HAL1	LINE	L1	-	-	-	-	-	-	-	-	YES
chr2:184195380	2	184195380	-	4.39968e-21	1.23162e-17	-28.086	4.56067e-10	2.99768e-08	-24.9907	L1MEg	LINE	L1	-	-	-	-	-	NXPH2	-	-	NO
chr2:185822646	2	185822646	+	2.2048e-05	0.00117342	-28.4272	1.52892e-05	0.000376247	22.2826	BovB	LINE	RTE-BovB	-	-	-	-	-	THSD7B	-	-	NO
chr2:211901099	2	211901099	+	2.39865e-08	3.6e-06	-23.0492	1.28964e-08	6.3371e-07	20.3533	L1MEf	LINE	L1	-	-	-	-	-	DNAH7	-	-	NO
chr2:219908736	2	219908736	+	4.94254e-07	4.82447e-05	-34	4.29803e-09	2.32262e-07	20.0378	L1ME4b	LINE	L1	-	-	-	-	-	-	-	-	YES
chr2:240274807	2	240274807	-	0.000278646	0.00933765	24.9034	3.41497e-21	1.34894e-18	-36.4327	L1_BT	LINE	L1	-	-	-	-	-	LOC114112899	-	-	NO
chr20:6711883	20	6711883	-	0.000129669	0.00506852	-22.0602	1.64667e-06	5.11385e-05	22.0172	L1M4	LINE	L1	-	-	-	-	-	HCRTR2	-	-	NO
chr20:7795654	20	7795654	+	2.86871e-05	0.00146342	-26.4635	3.56296e-08	1.60757e-06	20.4435	-	-	-	-	-	-	-	-	MLIP	-	-	NO
chr20:7857824	20	7857824	+	8.98e-08	1.11612e-05	25.6296	2.27067e-08	1.06819e-06	-22.5873	L1MEh	LINE	L1	-	-	-	-	-	MLIP	-	-	NO
chr20:14137343	20	14137343	+	1.65164e-18	2.90918e-15	27.8994	9.33734e-16	1.67406e-13	21.8505	-	-	-	-	-	-	-	-	-	-	-	YES
chr20:39095749	20	39095749	+	2.87537e-05	0.00146562	20.2427	7.92696e-10	4.95036e-08	23.3424	L1ME5	LINE	L1	-	-	-	-	-	-	-	-	YES
chr21:1848103	21	1848103	+	1.26137e-10	3.59488e-08	-43.4444	7.00129e-13	7.68904e-11	-29.4114	L1_BT	LINE	L1	-	-	-	-	-	-	-	FAT3	NO
chr21:7796620	21	7796620	+	4.07895e-07	4.09498e-05	-38.996	4.57313e-09	2.46095e-07	-27.8442	-	-	-	-	-	-	-	-	GRM5	-	-	NO
chr21:9476160	21	9476160	+	1.70315e-08	2.65004e-06	24.0417	1.7287e-09	1.00995e-07	23.6677	L1M3e	LINE	L1	-	-	-	-	-	TMEM135	-	-	NO
chr21:14086638	21	14086638	+	8.08071e-05	0.00345826	21.879	2.24786e-39	7.24362e-36	52.0285	L1ME1	LINE	L1	-	-	-	-	-	ANKRD42	-	-	NO
chr21:21618978	21	21618978	+	1.28108e-09	2.77769e-07	-28.1299	4.82017e-30	6.48621e-27	-39.7081	L1M3	LINE	L1	-	-	-	-	-	-	-	-	YES
chr23:32059145	23	32059145	-	4.46529e-10	1.09203e-07	32.8047	6.50105e-08	2.75744e-06	21.8785	-	-	-	-	-	-	-	-	-	-	-	YES
chr23:38599292	23	38599292	-	0.000126735	0.00497184	25.7143	5.35231e-15	8.55621e-13	23.6384	L1MC5	LINE	L1	-	-	-	-	-	-	-	-	YES
chr24:9378320	24	9378320	+	6.60455e-09	1.16071e-06	-27.5242	7e-18	1.7565e-15	-36.8637	-	-	-	-	-	-	-	-	-	-	-	YES
chr24:14955508	24	14955508	-	3.00111e-08	4.37031e-06	-32.3867	8.06686e-08	3.36677e-06	-21.2185	-	-	-	-	-	-	-	-	-	-	-	YES
chr24:30233587	24	30233587	+	2.18835e-08	3.30973e-06	-36.1253	1.7146e-09	1.00267e-07	-24.0488	-	-	-	-	-	-	-	-	GALNT17	-	-	NO
chr24:31970680	24	31970680	+	1.48189e-05	0.000843982	-32.8401	6.82548e-10	4.32623e-08	-29.0657	L1_BT	LINE	L1	-	-	-	-	-	-	-	-	YES
chr25:843006	25	843006	+	9.6827e-06	0.00058913	26.1708	1.945e-15	3.33748e-13	33.3428	L1M5	LINE	L1	-	-	-	-	-	CCSAP	-	-	NO
chr25:2096763	25	2096763	-	2.62923e-06	0.000196691	-30.163	2.5472e-11	2.17512e-09	-32.2193	BovB	LINE	RTE-BovB	-	-	-	-	-	PGBD5	-	-	NO
chr25:5159821	25	5159821	+	6.87974e-05	0.0030299	-20.3197	9.50015e-12	8.70099e-10	32.369	L1MEg	LINE	L1	-	-	-	-	-	-	-	-	YES
chr25:6463236	25	6463236	-	1.07427e-07	1.30649e-05	27.1429	3.62949e-18	9.41613e-16	37.9845	L1M7	LINE	L1	-	-	-	-	-	-	-	-	YES
chr25:11738852	25	11738852	-	3.37884e-18	5.48889e-15	-30.5905	1.28951e-24	8.45474e-22	-25.6675	BovB	LINE	RTE-BovB	-	-	-	-	-	-	-	-	YES
chr25:14250162	25	14250162	+	1.41267e-08	2.24916e-06	-36.6753	6.00141e-14	8.01039e-12	-41.0056	L1MEg	LINE	L1	-	-	-	-	-	-	-	-	YES
chr25:24709677	25	24709677	+	3.61807e-10	9.12602e-08	30.592	1.13658e-26	9.59844e-24	34.5991	L1M4c	LINE	L1	-	-	-	-	-	CTNNA3	-	-	NO
chr25:24740236	25	24740236	-	9.19683e-16	8.55624e-13	39.3158	4.32e-29	4.99054e-26	34.567	-	-	-	-	-	-	-	-	CTNNA3	-	-	NO
chr25:24740358	25	24740358	-	1.4921e-07	1.72689e-05	31.6667	2.92358e-13	3.47912e-11	33.2032	L1_BT	LINE	L1	-	-	-	-	-	CTNNA3	-	-	NO
chr25:24740402	25	24740402	-	2.42582e-05	0.00127205	24.3253	8.08877e-14	1.05709e-11	29.4065	-	-	-	-	-	-	-	-	CTNNA3	-	-	NO
chr25:25964004	25	25964004	-	1.17631e-10	3.38974e-08	27.9667	1.69539e-09	9.9238e-08	20.3615	-	-	-	-	-	-	-	-	TET1	-	-	NO
chr25:31710791	25	31710791	+	1.65359e-08	2.58577e-06	-35.2189	5.88351e-07	2.03518e-05	-24.1001	L1M4	LINE	L1	-	-	-	-	-	-	-	-	YES
chr25:40375507	25	40375507	+	5.99748e-09	1.06658e-06	21.7663	1.32116e-23	7.42111e-21	25.5227	L1M4	LINE	L1	-	-	-	-	-	-	-	-	YES
chr26:8450841	26	8450841	-	9.76828e-06	0.000593186	24.9451	3.8544e-35	7.86637e-32	48.1692	-	-	-	-	-	-	-	-	-	-	-	YES
chr26:10731163	26	10731163	-	3.59845e-09	6.82936e-07	34.9874	3.42386e-25	2.45183e-22	39.7418	(TTCT)n	Simple_repeat	Simple_repeat	-	-	-	-	-	-	-	-	YES
chr26:17671970	26	17671970	-	6.72381e-07	6.27596e-05	23.0448	6.19086e-16	1.15036e-13	-31.3067	HAL1	LINE	L1	-	-	-	-	-	-	-	-	YES
chr26:17740667	26	17740667	+	6.48489e-06	0.000421999	24.0322	9.15381e-09	4.6185e-07	-31.5046	MER3	DNA	hAT-Charlie	-	-	-	-	-	-	-	-	YES
chr26:19464005	26	19464005	+	1.01931e-09	2.26493e-07	-28.8399	4.84528e-08	2.119e-06	23.5753	BovB_Oa	LINE	RTE-BovB	-	-	-	-	-	-	-	-	YES
chr26:25762381	26	25762381	+	1.78962e-06	0.000142193	27.7184	1.29374e-07	5.17382e-06	-23.74	-	-	-	-	-	-	-	-	DLC1	-	-	NO
chr26:37153695	26	37153695	-	3.68614e-11	1.20637e-08	-27.1831	4.65472e-11	3.77974e-09	24.84	-	-	-	-	-	-	-	-	ADAM9	-	-	NO
chr26:48800709	26	48800709	+	9.53832e-07	8.36978e-05	32.2129	3.13384e-11	2.62661e-09	29.334	L1M2	LINE	L1	-	-	-	-	-	-	-	-	YES
chr3:43404484	3	43404484	+	4.73077e-05	0.00222673	-20.8263	2.40686e-18	6.37938e-16	-31.5459	HAL1M8	LINE	L1	-	-	-	-	-	LOC106991047	-	-	NO
chr3:44625101	3	44625101	+	5.71048e-05	0.00259552	-23.0345	1.22108e-14	1.83242e-12	-21.9492	-	-	-	-	-	-	-	-	-	-	-	YES
chr3:52242462	3	52242462	-	1.6992e-13	9.6512e-11	28.3878	1.17419e-14	1.76856e-12	30.6565	-	-	-	-	-	-	-	-	-	-	-	YES
chr3:53126606	3	53126606	-	2.4809e-11	8.52883e-09	-38.4351	6.73532e-08	2.84741e-06	-23.949	BovB_Oa	LINE	RTE-BovB	-	-	-	-	-	-	-	-	YES
chr3:53201111	3	53201111	-	2.62384e-12	1.10719e-09	-40.9061	6.0088e-09	3.13906e-07	-21.1062	BovB	LINE	RTE-BovB	-	-	-	-	-	-	-	-	YES
chr3:53209302	3	53209302	+	1.92284e-06	0.000150942	29.0668	1.17831e-09	7.12881e-08	29.3917	-	-	-	-	-	-	-	-	-	-	-	YES
chr3:53692701	3	53692701	+	1.8077e-14	1.23748e-11	37.202	4.59063e-11	3.73513e-09	20.1332	-	-	-	-	-	-	-	-	CTNNA2	-	-	NO
chr3:55033502	3	55033502	-	0.000118047	0.0046968	26.9163	2.18318e-06	6.57978e-05	23.105	L1MEd	LINE	L1	-	-	-	-	-	-	-	-	YES
chr3:71574966	3	71574966	-	1.04222e-06	9.02166e-05	-20.202	1.41889e-13	1.77656e-11	21.0663	L1M6	LINE	L1	-	-	-	-	-	-	-	-	YES
chr3:96951450	3	96951450	+	2.26027e-09	4.5893e-07	31.0951	4.38527e-08	1.93859e-06	-22.8216	L1ME3	LINE	L1	-	-	-	-	-	LTBP1	-	-	NO
chr3:108617041	3	108617041	+	1.49509e-05	0.000849802	-21.3685	4.69967e-10	3.07419e-08	27.9458	L1M3	LINE	L1	-	-	-	-	-	MGAT4A	-	-	NO
chr3:117661191	3	117661191	-	4.96424e-06	0.000336743	20.1543	1.08602e-16	2.26553e-14	30.186	-	-	-	-	-	-	-	-	-	-	-	YES
chr3:136841988	3	136841988	-	2.40578e-07	2.60545e-05	-23.9638	7.0312e-10	4.4381e-08	-21.5194	L1MEd	LINE	L1	-	-	-	-	-	-	-	-	YES
chr3:157103849	3	157103849	-	3.64087e-07	3.73043e-05	-20.7808	2.61235e-13	3.14234e-11	24.0905	L1M5	LINE	L1	-	-	-	-	-	-	-	-	YES
chr3:163749362	3	163749362	-	1.15292e-18	2.07743e-15	-21.6275	7.47798e-28	7.32554e-25	-26.3336	-	-	-	-	-	-	-	-	-	-	-	YES
chr3:192153628	3	192153628	+	1.45267e-09	3.111e-07	-30.3887	3.68538e-13	4.30206e-11	24.9261	BovB	LINE	RTE-BovB	-	-	-	-	-	RBFOX2	-	-	NO
chr3:203865585	3	203865585	+	1.2587e-08	2.03316e-06	-33.8194	1.82875e-06	5.61805e-05	-23.12	CHRL	SINE	tRNA	-	-	-	-	-	-	-	-	YES
chr3:222624014	3	222624014	+	7.14855e-05	0.00312371	-29.4872	5.04141e-10	3.28196e-08	-24.7727	BovB	LINE	RTE-BovB	-	-	-	-	-	-	-	-	YES
chr4:5579023	4	5579023	+	8.93128e-05	0.00374709	26.1818	3.74822e-08	1.68206e-06	24.8983	L1M5	LINE	L1	-	-	-	-	-	-	-	-	YES
chr4:15981373	4	15981373	-	6.87832e-06	0.000443185	22.3429	3.33953e-06	9.66066e-05	-21.9166	BovB_Oa	LINE	RTE-BovB	-	-	-	-	-	-	-	-	YES
chr4:29794465	4	29794465	+	7.98671e-06	0.000501814	29.87	6.01807e-13	6.69329e-11	37.539	-	-	-	-	-	-	-	-	SNX13	-	-	NO
chr4:39417303	4	39417303	+	6.61857e-11	2.02449e-08	-24.2263	7.6675e-34	1.46704e-30	-29.0542	L1MEa	LINE	L1	-	-	-	-	-	-	-	-	YES
chr4:40805037	4	40805037	+	2.65356e-06	0.000198034	20.0985	5.28933e-17	1.16283e-14	20.0985	L1_Art	LINE	L1	-	-	-	-	-	-	-	-	YES
chr4:42006631	4	42006631	-	4.48101e-17	5.57507e-14	-26.6667	1.49889e-11	1.33195e-09	22.792	L1_BT	LINE	L1	-	-	-	-	-	-	-	-	YES
chr4:64464227	4	64464227	+	6.75722e-07	6.29964e-05	-24.5817	2.30269e-11	1.98571e-09	-24.4514	-	-	-	-	-	-	-	-	IMMP2L	-	-	NO
chr4:68575479	4	68575479	+	2.24651e-05	0.00119198	-20.5641	2.8316e-07	1.05295e-05	-22.053	-	-	-	-	-	-	-	-	-	-	-	YES
chr4:70107064	4	70107064	+	1.83018e-06	0.000144683	-21.4536	7.57604e-08	3.17382e-06	-20.2473	L1_BT	LINE	L1	-	-	-	-	-	BBS9	-	-	NO
chr4:86136945	4	86136945	+	9.33813e-07	8.22634e-05	-21.0339	3.94376e-10	2.63174e-08	20.0697	-	-	-	-	-	-	-	-	-	-	-	YES
chr4:99377617	4	99377617	-	5.05562e-09	9.21019e-07	32.1654	3.62245e-08	1.63201e-06	21.1551	-	-	-	-	-	-	-	-	GRM8	-	-	NO
chr4:105944006	4	105944006	+	1.00667e-05	0.000608832	-21.2483	3.72975e-13	4.33732e-11	-34.9612	L1M4	LINE	L1	-	-	-	-	-	EXOC4	-	-	NO
chr5:23895512	5	23895512	-	3.09792e-09	6.00298e-07	31.631	2.1384e-10	1.51448e-08	-22.1376	L1MEd	LINE	L1	-	-	-	-	-	-	-	-	YES
chr5:33787883	5	33787883	+	1.08232e-07	1.31322e-05	-29.2404	6.55842e-13	7.24164e-11	26.6602	-	-	-	-	-	-	-	-	-	-	-	YES
chr5:35958818	5	35958818	+	4.31881e-10	1.06284e-07	28.7671	1.03028e-06	3.35178e-05	-21.2666	L1_BT	LINE	L1	-	-	-	-	-	-	-	-	YES
chr5:36876276	5	36876276	+	1.26543e-16	1.41695e-13	-27.9762	2.06776e-22	9.85225e-20	-31.9192	BovB_Oa	LINE	RTE-BovB	-	-	-	-	-	-	-	-	YES
chr5:57960589	5	57960589	-	6.44066e-06	0.000419555	24	6.37027e-11	5.00679e-09	-25.9599	L1MB8	LINE	L1	-	-	-	-	-	KCTD16	-	-	NO
chr5:58242745	5	58242745	+	1.75716e-05	0.000971809	22.9819	3.7258e-26	2.94346e-23	-38.8845	L1MCc	LINE	L1	-	-	-	-	-	-	-	-	YES
chr5:59125915	5	59125915	+	2.01394e-07	2.24147e-05	-21.7634	1.69057e-17	4.02753e-15	29.3993	BovB_Oa	LINE	RTE-BovB	-	-	-	-	-	-	-	-	YES
chr5:64565730	5	64565730	-	0.000254495	0.00868804	20.4082	5.17746e-12	4.94892e-10	-30.1379	L1_BT	LINE	L1	-	-	-	-	-	NDST1	-	-	NO
chr5:84187199	5	84187199	-	4.57691e-05	0.00216601	-27.6235	6.09028e-17	1.327e-14	-38.8916	L1MEd	LINE	L1	-	-	-	-	-	ZFYVE16	-	-	NO
chr5:91925773	5	91925773	+	2.15499e-06	0.000166539	24.5156	3.14896e-12	3.11973e-10	29.1595	L1ME3G	LINE	L1	-	-	-	-	-	-	-	-	YES
chr5:112022421	5	112022421	-	7.76597e-05	0.00335122	-27.1318	0.000186728	0.00335073	-20.5017	L1MA9	LINE	L1	-	-	-	-	-	-	-	-	YES
chr6:10907479	6	10907479	+	8.37785e-16	7.91169e-13	34.0131	8.15554e-24	4.73303e-21	33.4141	L1M3	LINE	L1	-	-	-	-	-	LOC105612939	-	-	NO
chr6:12910055	6	12910055	-	2.21349e-08	3.3413e-06	-29.845	5.23339e-06	0.000144856	-20.6723	-	-	-	-	-	-	-	-	-	-	-	YES
chr6:23187020	6	23187020	+	5.541e-11	1.73033e-08	-28.7972	2.4918e-17	5.78991e-15	-34.4532	HAL1	LINE	L1	-	-	-	-	-	ARHGEF38	-	-	NO
chr6:58226862	6	58226862	+	4.53458e-15	3.51909e-12	25.843	5.09944e-17	1.1231e-14	30.5909	-	-	-	-	-	-	-	-	-	-	-	YES
chr6:82652255	6	82652255	+	0.000265873	0.00899226	-20.0104	4.69988e-06	0.000131426	21.6959	BovB_Oa	LINE	RTE-BovB	-	-	-	-	-	-	-	-	YES
chr6:114672605	6	114672605	-	7.98961e-18	1.20431e-14	-32	1.51338e-16	3.0631e-14	-23.2784	L1ME1	LINE	L1	-	-	-	-	-	-	-	-	YES
chr6:119856570	6	119856570	-	5.19634e-05	0.00240507	24.6499	4.58043e-08	2.01251e-06	-22.5292	-	-	-	-	-	-	-	-	-	-	-	YES
chr7:32681625	7	32681625	-	2.97044e-06	0.000217851	21.2275	1.48769e-28	1.55703e-25	42.8635	BovB	LINE	RTE-BovB	-	-	-	-	-	-	-	-	YES
chr7:33822499	7	33822499	-	7.93164e-05	0.00340749	-24.5646	9.02991e-19	2.5361e-16	-35.2115	L1MB1	LINE	L1	-	-	-	-	-	-	-	-	YES
chr7:41841906	7	41841906	+	1.73364e-13	9.79357e-11	-33.2919	4.25337e-10	2.81839e-08	21.7308	L1_BT	LINE	L1	-	-	-	-	-	-	-	-	YES
chr7:77357358	7	77357358	-	8.05903e-14	4.84976e-11	-35.8722	1.08551e-08	5.40561e-07	-21.1828	L1_BT	LINE	L1	-	-	-	-	-	-	-	-	YES
chr7:77366512	7	77366512	-	1.16147e-20	3.0601e-17	57.8296	1.16107e-08	5.75846e-07	24.6108	BovB	LINE	RTE-BovB	-	-	-	-	-	-	-	-	YES
chr7:77885381	7	77885381	-	1.58808e-11	5.68385e-09	35.6303	8.84981e-06	0.00023131	20.0098	L1_BT	LINE	L1	-	-	-	-	-	-	-	-	YES
chr7:77917816	7	77917816	+	6.23072e-13	3.10572e-10	-33.1654	2.99561e-09	1.67193e-07	-20.0247	L1ME3Cz	LINE	L1	-	-	-	-	-	-	-	-	YES
chr7:78451539	7	78451539	-	2.00291e-05	0.00108326	24.6058	4.28444e-13	4.89862e-11	29.804	BovB_Oa	LINE	RTE-BovB	-	-	-	-	-	KCNH5	-	-	NO
chr7:80483646	7	80483646	-	2.57161e-20	6.10811e-17	-37.7496	6.31182e-11	4.97043e-09	-22.1697	(TTTCAA)n	Simple_repeat	Simple_repeat	-	-	-	-	-	CHURC1	-	-	NO
chr7:83602697	7	83602697	+	1.53658e-23	6.98202e-20	-46.0299	3.19808e-05	0.000722135	21.3584	L1MA9	LINE	L1	-	-	-	-	-	RAD51B	-	-	NO
chr7:83602921	7	83602921	+	8.20401e-13	3.95112e-10	-23.3443	5.12901e-14	7.01746e-12	26.7006	-	-	-	-	-	-	-	-	RAD51B	-	-	NO
chr8:21280944	8	21280944	+	6.17115e-05	0.0027699	-21.3748	1.19824e-09	7.22801e-08	28.9514	BovB	LINE	RTE-BovB	-	-	-	-	-	-	-	-	YES
chr8:71194552	8	71194552	+	2.17362e-07	2.39455e-05	34.6686	1.42195e-07	5.6478e-06	20.2546	BovB	LINE	RTE-BovB	-	-	-	-	-	-	-	-	YES
chr8:73165609	8	73165609	+	5.90405e-07	5.61814e-05	25.4943	1.17782e-11	1.06363e-09	21.0513	GA-rich	Low_complexity	Low_complexity	-	-	-	-	-	-	-	-	YES
chr8:73204886	8	73204886	+	1.167e-05	0.000689058	-22.0854	9.38132e-08	3.85753e-06	-24.2103	L2a	LINE	L2	-	-	-	-	-	-	-	-	YES
chr8:74029985	8	74029985	-	8.31408e-09	1.41668e-06	-26.9528	1.59947e-17	3.81794e-15	-31.1878	-	-	-	-	-	-	-	-	-	-	LOC114116108	NO
chr8:74031566	8	74031566	+	1.34919e-07	1.5837e-05	-27.94	1.45492e-12	1.52273e-10	-22.9329	-	-	-	-	-	-	-	-	-	-	LOC114116108	NO
chr8:76977018	8	76977018	-	0.000119313	0.00473635	-23.6305	1.97933e-17	4.66106e-15	-35.0108	L2	LINE	L2	-	-	-	-	-	FBXO30	-	-	NO
chr8:77964280	8	77964280	-	9.76268e-13	4.60974e-10	-33.2991	2.59688e-13	3.1268e-11	-32.1407	L1_BT	LINE	L1	-	-	-	-	-	ADGB	-	-	NO
chr8:78315748	8	78315748	+	5.85027e-10	1.39061e-07	-28.0641	9.29219e-18	2.27117e-15	-31.4967	L1M5	LINE	L1	-	-	-	-	-	-	-	-	YES
chr8:78487169	8	78487169	-	5.8001e-06	0.000383566	25.4596	1.65318e-18	4.53893e-16	40.0374	BovB	LINE	RTE-BovB	-	-	-	-	-	STXBP5	-	-	NO
chr8:80136758	8	80136758	+	2.20228e-09	4.49236e-07	21.8715	1.34429e-32	2.38569e-29	39.028	-	-	-	-	-	-	-	-	-	-	-	YES
chr8:82108211	8	82108211	-	5.20775e-08	6.95092e-06	32.3525	2.98685e-06	8.71661e-05	21.7707	-	-	-	-	-	-	-	-	-	-	-	YES
chr8:83065525	8	83065525	-	1.10694e-12	5.15683e-10	26.6059	1.60199e-11	1.41433e-09	25.1243	L1M3de	LINE	L1	-	-	-	-	-	ESR1	-	-	NO
chr8:83066958	8	83066958	-	1.14835e-16	1.29978e-13	25.3154	1.34756e-18	3.73332e-16	28.6105	L1M3de	LINE	L1	-	-	-	-	-	ESR1	-	-	NO
chr8:85233939	8	85233939	-	2.86091e-15	2.34809e-12	-32.6185	3.4495e-08	1.56214e-06	-20.9063	-	-	-	-	-	-	-	-	-	-	-	YES
chr8:85263135	8	85263135	+	7.96671e-07	7.20028e-05	30.2564	3.15572e-05	0.000713491	22.0915	L1M5	LINE	L1	-	-	-	-	-	-	-	-	YES
chr9:14414975	9	14414975	-	1.95776e-06	0.000153185	23.1325	1.22224e-12	1.29807e-10	28.4639	L1_BT	LINE	L1	-	-	-	-	-	-	-	-	YES
chr9:38099517	9	38099517	+	1.18322e-06	0.000100317	-24.3478	7.07035e-13	7.75793e-11	-24.9921	L1_BT	LINE	L1	-	-	-	-	-	LOC101114620	-	-	NO
chr9:41816621	9	41816621	-	2.70306e-07	2.87979e-05	33.3934	2.95254e-11	2.48315e-09	22.4582	L1_Art	LINE	L1	-	-	-	-	-	-	-	-	YES
chr9:56544927	9	56544927	-	8.78945e-09	1.4912e-06	21.42	2.27359e-09	1.29612e-07	20.9165	L1M5	LINE	L1	-	-	-	-	-	-	-	-	YES
chr9:60810870	9	60810870	+	0.000134103	0.00520035	-25.0175	2.67225e-19	8.22174e-17	-34.9911	L1MEc	LINE	L1	-	-	-	-	-	-	-	-	YES

## Sheet: F0-F2_CHH
Methylated Cytosine ID	Chromosome	Position (bp)	Strand	P-value F0	P-value FDR adjusted F0	Methylation difference (%) F0	P-value F2	P-value FDR adjusted F2	Methylation difference (%) F2	Repetitive element name	Repetitive element class	Repetitive element family	3’UTR	5’UTR	Downstream	Upstream	Exon	Intron	CDS	Promoter	Intergenic
chr1:71383018	1	71383018	-	7.06368e-09	6.15511e-05	36.7442	1.04805e-13	7.88565e-10	-27.5783	L1MEi	LINE	L1	-	-	-	-	-	-	-	-	YES
chr1:140956060	1	140956060	+	1.87207e-06	0.00768414	27.4281	3.39831e-10	1.32138e-06	-28.125	BovB	LINE	RTE-BovB	-	-	-	-	-	-	-	-	YES
chr1:163084894	1	163084894	-	1.92158e-07	0.00107914	-25.9293	5.21426e-14	4.13945e-10	-34.6707	BovB	LINE	RTE-BovB	-	-	-	-	-	-	-	-	YES
chr1:277295718	1	277295718	-	5.44271e-20	7.907e-15	40.0286	4.39644e-28	3.24589e-23	22.7192	HAL1b	LINE	L1	-	-	-	-	-	-	-	-	YES
chr10:6593743	10	6593743	+	9.93359e-07	0.00443255	35.5443	7.00507e-07	0.00136281	25.9703	-	-	-	-	-	-	-	-	PCDH17	-	-	NO
chr10:83760012	10	83760012	-	2.02486e-11	3.66206e-07	20	8.30765e-24	3.29581e-19	25.098	L1MEj	LINE	L1	-	-	-	-	-	-	-	-	YES
chr12:14441261	12	14441261	-	2.91932e-08	0.000210845	41.5786	7.07246e-15	6.49655e-11	-30.7948	-	-	-	-	-	-	-	-	-	-	-	YES
chr12:23507742	12	23507742	-	1.25408e-06	0.00545047	31.0149	6.29291e-22	1.82199e-17	-29.4671	-	-	-	-	-	-	-	-	-	-	-	YES
chr14:38717990	14	38717990	-	3.38616e-07	0.00176516	24.8908	2.15878e-12	1.30661e-08	24.2894	L1_BT	LINE	L1	-	-	-	-	-	-	-	-	YES
chr15:9870564	15	9870564	+	2.86479e-11	4.95849e-07	-41.3462	6.98574e-25	3.35452e-20	-41.7247	L1MA9	LINE	L1	-	-	-	-	-	CNTN5	-	-	NO
chr15:18392218	15	18392218	-	4.20031e-10	5.25002e-06	-24.8599	8.71109e-09	2.54206e-05	-20.5923	L1_BT	LINE	L1	-	-	-	-	-	GUCY1A2	-	-	NO
chr15:18627134	15	18627134	-	1.90522e-15	9.27682e-11	44.0351	9.69401e-07	0.00182929	20.064	BovB	LINE	RTE-BovB	-	-	-	-	-	ALKBH8	-	-	NO
chr15:40997066	15	40997066	+	1.7557e-06	0.00725013	-21.9936	1.35185e-15	1.40574e-11	-29.6398	L1_BT	LINE	L1	-	-	-	-	-	PDE3B	-	-	NO
chr15:41000180	15	41000180	+	3.44239e-07	0.00179026	-23.5349	1.25255e-30	1.27553e-25	-40.3863	-	-	-	-	-	-	-	-	PDE3B	-	-	NO
chr16:16221410	16	16221410	+	2.47813e-08	0.000182825	28.5465	1.3372e-12	8.34006e-09	31.406	Bov-tA3	SINE	tRNA-Core-RTE	-	-	-	-	-	RNF180	-	-	NO
chr16:58060459	16	58060459	-	9.42291e-13	2.40249e-08	32.864	2.88757e-24	1.26335e-19	32.9189	L1_Art	LINE	L1	-	-	-	-	-	-	-	-	YES
chr16:58464527	16	58464527	-	2.94918e-11	5.08469e-07	-23.2258	2.66463e-14	2.21044e-10	-28.3945	L1MDa	LINE	L1	-	-	-	-	-	LOC114118749	-	-	NO
chr16:59834802	16	59834802	+	1.03261e-06	0.0045915	20.1233	2.69574e-07	0.000570481	-21.6669	L1MEc	LINE	L1	-	-	-	-	-	-	-	-	YES
chr17:20167371	17	20167371	+	1.21172e-08	9.79598e-05	-37.6471	6.53532e-09	1.95444e-05	23.0702	L1ME3G	LINE	L1	-	-	-	-	-	-	-	-	YES
chr18:23577338	18	23577338	+	8.31333e-15	3.50818e-10	-25.6651	4.25148e-16	4.84768e-12	24.19	-	-	-	-	-	-	-	-	-	-	-	YES
chr18:52418389	18	52418389	-	5.75321e-19	6.62134e-14	-54.6597	1.87944e-26	1.11007e-21	-38.286	-	-	-	-	-	-	-	-	-	-	-	YES
chr18:52418550	18	52418550	-	1.66328e-20	2.63211e-15	-55.3398	2.48491e-21	6.49419e-17	-37.9736	L1MCc	LINE	L1	-	-	-	-	-	-	-	-	YES
chr18:56761736	18	56761736	-	1.73906e-06	0.00719821	29.7048	1.04589e-07	0.000242158	24.5651	L1ME4b	LINE	L1	-	-	-	-	-	-	-	-	YES
chr19:27956019	19	27956019	-	5.58053e-13	1.51699e-08	-27.2497	2.16629e-25	1.09359e-20	-30.597	-	-	-	-	-	-	-	-	-	-	-	YES
chr2:18340786	2	18340786	-	4.59877e-08	0.000311812	37.5026	2.9603e-11	1.41922e-07	22.6991	-	-	-	-	-	-	-	-	SLC44A1	-	-	NO
chr2:29809317	2	29809317	+	1.73235e-07	0.000988529	-23.6425	2.97779e-13	2.06918e-09	-25.7693	L1M4a2	LINE	L1	-	-	-	-	-	WNK2	-	-	NO
chr2:30931897	2	30931897	-	5.57522e-07	0.00271467	-29.2389	1.70971e-10	7.03712e-07	-25.8311	L1MD	LINE	L1	-	-	-	-	-	-	-	-	YES
chr2:85885422	2	85885422	+	3.76756e-09	3.60948e-05	-20.3252	3.01647e-12	1.77279e-08	-23.5112	BovB_Oa	LINE	RTE-BovB	-	-	-	-	-	-	-	-	YES
chr2:85987058	2	85987058	+	6.96189e-11	1.06189e-06	35.4555	1.44347e-24	6.60909e-20	43.3225	-	-	-	-	-	-	-	-	-	-	-	YES
chr2:89099434	2	89099434	-	1.97421e-10	2.68744e-06	-24.1593	9.29371e-11	4.03918e-07	22.622	L1_BT	LINE	L1	-	-	-	-	-	-	-	-	YES
chr2:93705411	2	93705411	-	2.77746e-12	6.31718e-08	34.3638	1.30776e-64	1.54484e-58	44.9965	L1MCa	LINE	L1	-	-	-	-	-	-	-	-	YES
chr2:98734845	2	98734845	+	3.99476e-09	3.80658e-05	35.4127	1.1241e-08	3.19355e-05	23.7149	L1MEd	LINE	L1	-	-	-	-	-	-	-	-	YES
chr2:152562534	2	152562534	+	5.07143e-09	4.67663e-05	-23.485	2.06951e-36	4.88935e-31	-34.2352	L1M4c	LINE	L1	-	-	-	-	-	LOC105609277	-	-	NO
chr20:6934778	20	6934778	-	1.8034e-08	0.000137891	36.9455	4.51683e-07	0.000915206	-24.5219	L1_BT	LINE	L1	-	-	-	-	-	-	-	-	YES
chr20:24554790	20	24554790	-	1.19644e-12	2.96995e-08	35.1065	1.67076e-18	2.81145e-14	28.6371	L1M4b	LINE	L1	-	-	-	-	-	-	-	-	YES
chr21:11298710	21	11298710	+	7.18567e-09	6.24913e-05	-37.2153	7.49625e-16	8.30692e-12	-31.8821	-	-	-	-	-	-	-	-	LOC114110160	-	-	NO
chr21:33856668	21	33856668	+	7.43026e-12	1.52775e-07	-30.0529	4.08758e-11	1.89059e-07	25.9701	HAL1b	LINE	L1	-	-	-	-	-	-	-	-	YES
chr22:30331838	22	30331838	-	3.70605e-11	6.17342e-07	20.062	1.18631e-15	1.24899e-11	26.7244	BovB	LINE	RTE-BovB	-	-	-	-	-	SORCS1	-	-	NO
chr23:35802262	23	35802262	+	1.06127e-07	0.000641529	-37.596	3.30944e-09	1.06118e-05	-22.8632	-	-	-	-	-	-	-	-	-	-	-	YES
chr24:20672280	24	20672280	-	4.63293e-07	0.00231792	33.497	2.031e-12	1.23542e-08	29.0134	L1MEg	LINE	L1	-	-	-	-	-	POLR3E	-	-	NO
chr24:31150627	24	31150627	-	2.02176e-25	9.95366e-20	57.9545	5.35621e-11	2.42607e-07	28.004	Cheshire	DNA	hAT-Charlie	-	-	-	-	-	AUTS2	-	-	NO
chr25:8961171	25	8961171	-	2.61621e-07	0.00141111	28.5387	9.98936e-13	6.35789e-09	29.6094	L1MD	LINE	L1	-	-	-	-	-	-	-	-	YES
chr25:13181879	25	13181879	-	3.51038e-09	3.39985e-05	-30.3797	5.92219e-23	2.01028e-18	25.8191	L1MC3	LINE	L1	-	-	-	-	-	-	-	-	YES
chr26:8337781	26	8337781	-	8.00426e-10	9.17631e-06	-35.9095	5.91329e-21	1.46528e-16	-42.728	L1_BT	LINE	L1	-	-	-	-	-	-	-	-	YES
chr26:14213001	26	14213001	-	9.54705e-07	0.00429031	-34.4519	9.13506e-08	0.000214401	26.4706	-	-	-	-	-	-	-	-	-	-	-	YES
chr26:25762439	26	25762439	+	2.566e-12	5.89302e-08	-48.2471	1.8024e-07	0.000396487	24.2547	-	-	-	-	-	-	-	-	DLC1	-	-	NO
chr3:49452797	3	49452797	+	8.35508e-10	9.54147e-06	-36.039	5.69454e-17	7.23318e-13	-35.181	-	-	-	-	-	-	-	-	-	-	-	YES
chr3:49627773	3	49627773	-	6.96837e-09	6.09003e-05	27.3094	1.24161e-12	7.77675e-09	24.4693	L1MDa	LINE	L1	-	-	-	-	-	-	-	-	YES
chr3:51013962	3	51013962	+	4.02621e-10	5.04665e-06	24.4012	2.87928e-12	1.69723e-08	20.5274	L1_BT	LINE	L1	-	-	-	-	-	-	-	-	YES
chr3:51771360	3	51771360	+	4.26164e-14	1.50463e-09	-37.3564	1.7955e-07	0.000395413	-20.6169	L1M4	LINE	L1	-	-	-	-	-	-	-	-	YES
chr3:73827951	3	73827951	-	2.74253e-10	3.58466e-06	-24.2697	5.92314e-97	1.74922e-90	-63.4212	L1ME4b	LINE	L1	-	-	-	-	-	RTN4	-	-	NO
chr3:158116450	3	158116450	-	1.13341e-06	0.00499708	-27.1993	2.10765e-21	5.55742e-17	32.0295	-	-	-	-	-	-	-	-	SLC2A13	-	-	NO
chr3:164839019	3	164839019	+	2.05516e-07	0.00114617	-21.1443	1.91277e-12	1.16831e-08	-28.9856	L1M4	LINE	L1	-	-	-	-	-	IRAK3	-	-	NO
chr3:214668624	3	214668624	-	1.16756e-07	0.000697226	-34.9183	1.17835e-13	8.77655e-10	-33.8352	-	-	-	-	-	-	-	-	-	-	-	YES
chr4:30759836	4	30759836	-	3.32887e-07	0.00174042	-21.5956	3.74167e-23	1.31547e-18	-32.1167	-	-	-	-	-	-	-	-	-	-	-	YES
chr5:2858003	5	2858003	+	7.81424e-07	0.0036294	29.5362	1.07308e-08	3.06631e-05	22.0511	L1MDa	LINE	L1	-	-	-	-	-	OBSCN	-	-	NO
chr5:36869128	5	36869128	+	8.13135e-10	9.30996e-06	-30.5882	5.94515e-22	1.75572e-17	-30.1486	L1_BT	LINE	L1	-	-	-	-	-	-	-	-	YES
chr5:39762113	5	39762113	-	1.97648e-23	5.6501e-18	31.4503	2.07968e-13	1.4871e-09	-22.3939	-	-	-	-	-	-	-	-	COL23A1	-	-	NO
chr5:54276528	5	54276528	-	4.98216e-07	0.00246243	27.7536	3.17177e-35	6.69063e-30	-38.2465	-	-	-	-	-	-	-	-	LOC106991195	-	-	NO
chr5:60009934	5	60009934	-	1.42238e-06	0.00606415	20.1072	4.48777e-12	2.54382e-08	-20.9112	(TTTC)n	Simple_repeat	Simple_repeat	-	-	-	-	-	LOC105606686	-	-	NO
chr5:112965415	5	112965415	-	1.62035e-11	3.06825e-07	-33.022	2.21009e-28	1.69529e-23	-28.088	-	-	-	-	-	-	-	-	-	-	-	YES
chr6:17057877	6	17057877	-	2.32376e-08	0.000172759	-31.8667	1.93447e-07	0.000423647	-25.2336	-	-	-	-	-	-	-	-	-	-	-	YES
chr6:32296459	6	32296459	-	3.37265e-15	1.5486e-10	26.875	1.99428e-22	6.29894e-18	33.6761	BovB	LINE	RTE-BovB	-	-	-	-	-	-	-	-	YES
chr6:101102392	6	101102392	-	9.75991e-09	8.17497e-05	-35.3747	1.38651e-07	0.000312927	-22.2642	L1M	LINE	L1	-	-	-	-	-	CCDC158	-	-	NO
chr6:118340826	6	118340826	-	4.86681e-13	1.33527e-08	37.6822	9.2432e-16	9.90819e-12	34.3602	L1ME1	LINE	L1	-	-	-	-	-	-	-	-	YES
chr7:39921607	7	39921607	+	1.86451e-09	1.95308e-05	30.0051	7.04487e-10	2.58126e-06	20.2354	L1ME4c	LINE	L1	-	-	-	-	-	-	-	-	YES
chr7:75895280	7	75895280	-	2.76683e-10	3.6111e-06	-37.6178	8.6382e-08	0.000203838	-23.3736	-	-	-	-	-	-	-	-	MNAT1	-	-	NO
chr7:78614857	7	78614857	+	3.41363e-08	0.000241816	26.468	6.02422e-34	1.04652e-28	48.8814	-	-	-	-	-	-	-	-	KCNH5	-	-	NO
chr8:51878410	8	51878410	+	2.59301e-14	9.65504e-10	-55.6223	1.33566e-21	3.68644e-17	-41.0288	-	-	-	-	-	-	-	-	-	-	-	YES
chr8:82265481	8	82265481	+	4.06281e-07	0.00207159	-24.7312	1.60564e-13	1.17226e-09	-29.0902	L1MEc	LINE	L1	-	-	-	-	-	MTHFD1L	-	-	NO
chr8:85242978	8	85242978	-	1.01713e-09	1.1338e-05	-36.6907	6.889e-08	0.000166393	-23.0588	BovB	LINE	RTE-BovB	-	-	-	-	-	-	-	-	YES
chr8:87494756	8	87494756	+	9.87438e-08	0.000603071	-20.5828	1.39965e-11	7.18237e-08	20.5882	L1_BT	LINE	L1	-	-	-	-	-	-	-	-	YES
chr9:20000274	9	20000274	+	1.4037e-09	1.50964e-05	27.9698	2.65883e-09	8.74396e-06	-21.0056	L1M3de	LINE	L1	-	-	-	-	-	-	-	-	YES
chrX:146076677	X	146076677	+	3.20309e-18	3.22561e-13	-36.3636	6.32065e-15	5.84231e-11	-39.3672	-	-	-	-	-	-	-	-	-	-	-	YES

## Sheet: F0-F2_CHG
Methylated Cytosine ID	Chromosome	Position (bp)	Strand	P-value F0	P-value FDR adjusted F0	Methylation difference (%) F0	P-value F2	P-value FDR adjusted F2	Methylation difference (%) F2	Repetitive element name	Repetitive element class	Repetitive element family	3’UTR	5’UTR	Downstream	Upstream	Exon	Intron	CDS	Promoter	Intergenic
chr1:155609318	1	155609318	+	1.71756e-06	0.00750228	30.839	1.6454e-08	4.40309e-05	24.6863	-	-	-	-	-	-	-	-	-	-	-	YES
chr1:214668409	1	214668409	-	9.37607e-09	8.4146e-05	-24.8743	4.62548e-12	2.45202e-08	-20.7519	L1MD	LINE	L1	-	-	-	-	-	-	-	-	YES
chr1:271866394	1	271866394	+	3.30513e-07	0.00183179	-23.2013	2.08405e-15	2.12085e-11	-28.6965	L1M5	LINE	L1	-	-	-	-	-	-	-	-	YES
chr13:51314793	13	51314793	-	4.19889e-20	7.03983e-15	-52.3936	6.52514e-07	0.0012548	-22.498	-	-	-	-	-	-	-	-	-	-	-	YES
chr15:20340963	15	20340963	-	1.02935e-10	1.56591e-06	32.1761	3.77071e-10	1.40564e-06	23.5282	BovB_Oa	LINE	RTE-BovB	-	-	-	-	-	DDX10	-	-	NO
chr15:21036205	15	21036205	-	2.40608e-07	0.00139302	-29.0877	5.87812e-20	1.51763e-15	-31.9524	L1_BT	LINE	L1	-	-	-	-	-	-	-	-	YES
chr15:25869859	15	25869859	-	2.24173e-09	2.34347e-05	-25.2872	2.38401e-28	2.76981e-23	-22.0395	L1MEi	LINE	L1	-	-	-	-	-	-	-	-	YES
chr15:41025099	15	41025099	+	1.81754e-06	0.00786113	-32.9225	2.44582e-16	2.88978e-12	-30.3123	A-rich	Low_complexity	Low_complexity	-	-	-	-	-	PDE3B	-	-	NO
chr15:51416106	15	51416106	+	1.19087e-13	3.6484e-09	38.282	4.04385e-15	3.83531e-11	28.5716	L1M4a2	LINE	L1	-	-	-	-	-	-	-	-	YES
chr16:60323482	16	60323482	-	2.81241e-08	0.000216156	24.6959	2.2782e-14	1.87943e-10	-29.7131	-	-	-	-	-	-	-	-	-	-	-	YES
chr17:29587953	17	29587953	+	1.50891e-07	0.000921992	22.9287	3.99904e-14	3.13227e-10	20.6208	L1MEc	LINE	L1	-	-	-	-	-	-	-	-	YES
chr18:41027070	18	41027070	-	4.55457e-08	0.000331571	21.0352	2.49344e-14	2.03294e-10	20.8807	-	-	-	-	-	-	-	-	NUBPL	-	-	NO
chr24:24421499	24	24421499	-	9.16796e-08	0.000607295	28.3257	5.68076e-16	6.09236e-12	28.0453	-	-	-	-	-	-	-	-	HS3ST4	-	-	NO
chr25:4047578	25	4047578	+	1.80676e-12	4.02567e-08	26.7675	1.47989e-22	6.87752e-18	-25.2775	-	-	-	-	-	-	-	-	DISC1	-	-	NO
chr25:8961384	25	8961384	-	9.38419e-09	8.4146e-05	24.9783	7.80072e-23	4.02804e-18	33.6799	L1MD	LINE	L1	-	-	-	-	-	-	-	-	YES
chr26:12566789	26	12566789	-	8.27774e-11	1.27819e-06	29.1101	6.75561e-19	1.34552e-14	33.5924	-	-	-	-	-	-	-	-	-	-	-	YES
chr3:58826521	3	58826521	-	6.2234e-07	0.0031346	23.9519	3.90466e-13	2.56785e-09	20.8916	BovB_Oa	LINE	RTE-BovB	-	-	-	-	-	-	-	-	YES
chr5:54276613	5	54276613	-	5.50633e-07	0.00285118	27.3115	2.481e-08	6.41743e-05	-21.1988	-	-	-	-	-	-	-	-	LOC106991195	-	-	NO
chr5:92471752	5	92471752	+	3.48061e-13	9.14004e-09	-22.3409	2.00756e-45	1.39946e-39	-31.4099	-	-	-	-	-	-	-	-	-	-	-	YES
chr6:85976307	6	85976307	+	4.23439e-11	7.23494e-07	21.6667	1.79945e-13	1.27999e-09	22.5124	BovB_Oa	LINE	RTE-BovB	-	-	-	-	-	-	-	-	YES
chr7:64845666	7	64845666	+	2.42957e-08	0.000191059	42.0202	8.35571e-12	4.12876e-08	26.2567	Tigger13a	DNA	TcMar-Tigger	-	-	-	-	-	-	-	-	YES
chr7:67912943	7	67912943	-	3.94276e-08	0.000291847	-29.8812	3.62253e-12	1.96518e-08	25.8801	L1MC4	LINE	L1	-	-	-	-	-	DDHD1	-	-	NO
chr8:12350424	8	12350424	+	4.3782e-07	0.00233839	26.8333	1.69086e-08	4.51606e-05	22.5926	L1M5	LINE	L1	-	-	-	-	-	-	-	-	YES

## Sheet: F1-F2_CG
Methylated Cytosine ID	Chromosome	Position (bp)	Strand	P-value F1	P-value FDR adjusted F1	Methylation difference (%) F1	P-value F2	P-value FDR adjusted F2	Methylation difference (%) F2	Repetitive element name	Repetitive element class	Repetitive element family	3’UTR	5’UTR	Downstream	Upstream	Exon	Intron	CDS	Promoter	Intergenic
chr1:115879517	1	115879517	+	4.57441e-08	1.64378e-05	-27.3166	8.53942e-12	7.90383e-10	-25.313	BovB	LINE	RTE-BovB	-	-	-	-	-	-	-	-	YES
chr1:122873360	1	122873360	+	6.3425e-18	7.47555e-14	-32.781	5.19908e-23	2.74415e-20	-25.2406	L1MB7	LINE	L1	-	-	-	-	-	-	-	-	YES
chr1:134639380	1	134639380	+	3.67917e-05	0.0034032	-30.668	1.76128e-14	2.59223e-12	-34.7557	-	-	-	-	-	-	-	-	GRIK1	-	-	NO
chr1:136631809	1	136631809	+	2.16103e-09	1.37235e-06	26.3804	1.20428e-09	7.26048e-08	22.9409	-	-	-	-	-	-	-	-	-	-	-	YES
chr1:149379996	1	149379996	+	9.95202e-08	3.07721e-05	27.0042	1.7974e-08	8.59416e-07	22.1462	L1MEg	LINE	L1	-	-	-	-	-	-	-	-	YES
chr1:149380391	1	149380391	+	1.44629e-09	9.8878e-07	21.6174	3.39852e-13	4.00538e-11	26.6488	L1MEg	LINE	L1	-	-	-	-	-	-	-	-	YES
chr1:152179178	1	152179178	-	2.29832e-08	9.39287e-06	-36.9666	1.118e-22	5.5426e-20	-44.0453	BovB	LINE	RTE-BovB	-	-	-	-	-	-	-	-	YES
chr1:154896419	1	154896419	+	0.000139595	0.00938685	-25.1712	2.81619e-11	2.38059e-09	-32.7418	-	-	-	-	-	-	-	-	-	-	-	YES
chr1:156667111	1	156667111	-	1.04853e-06	0.000207217	25.2105	3.18078e-25	2.30471e-22	45.3517	BovB_Oa	LINE	RTE-BovB	-	-	-	-	-	-	-	-	YES
chr1:18388134	1	18388134	-	7.1904e-05	0.00568634	21.9862	6.92043e-13	7.62074e-11	27.6121	-	-	-	-	-	-	-	-	-	-	-	YES
chr1:187162184	1	187162184	-	2.63018e-06	0.00043321	-30.2448	5.22668e-07	1.82603e-05	-21.9575	L1MA9	LINE	L1	-	-	-	-	-	-	-	-	YES
chr1:197941844	1	197941844	-	3.40254e-12	6.03974e-09	28.0193	4.41189e-08	1.94825e-06	21.2155	HAL1ME	LINE	L1	-	-	-	-	-	-	-	-	YES
chr1:197942085	1	197942085	-	2.77272e-07	7.06759e-05	28.6629	7.94278e-10	4.95475e-08	32.2015	L1_Art	LINE	L1	-	-	-	-	-	-	-	-	YES
chr1:217939130	1	217939130	-	4.80224e-12	7.94962e-09	26.377	5.49219e-15	8.74559e-13	27.287	-	-	-	-	-	-	-	-	-	-	-	YES
chr1:227737773	1	227737773	-	3.89198e-05	0.00355822	24.8413	9.55626e-15	1.47009e-12	30.2473	L1ME2	LINE	L1	-	-	-	-	-	-	-	-	YES
chr1:24343877	1	24343877	+	3.09139e-08	1.19073e-05	-25.1242	9.91209e-14	1.27765e-11	-24.3979	L1ME1	LINE	L1	-	-	-	-	-	LOC114115358	-	-	NO
chr1:263795799	1	263795799	-	1.53884e-05	0.00171716	-24.4088	1.11301e-13	1.41675e-11	-32.284	-	-	-	-	-	-	-	-	-	-	-	YES
chr1:271567716	1	271567716	+	1.2748e-06	0.000244873	-26.3984	2.69825e-30	3.75464e-27	-46.7046	GA-rich	Low_complexity	Low_complexity	-	-	-	-	-	-	-	-	YES
chr1:37100742	1	37100742	-	5.62853e-07	0.000124794	-38.4505	1.02872e-16	2.16071e-14	-34.7403	Kanga2_a	DNA	TcMar-Tc2	-	-	-	-	-	-	-	-	YES
chr1:79279717	1	79279717	-	3.23962e-08	1.23492e-05	22.2028	8.71364e-26	6.54609e-23	31.5532	L1MEi	LINE	L1	-	-	-	-	-	DPYD	-	-	NO
chr1:83077951	1	83077951	+	9.09593e-07	0.000185354	20.3652	2.3191e-09	1.31866e-07	21.9672	BovB	LINE	RTE-BovB	-	-	-	-	-	-	-	-	YES
chr10:27182763	10	27182763	-	8.83093e-05	0.00662625	-23.3492	3.31519e-24	2.10339e-21	-42.6916	-	-	-	-	-	-	-	-	ALG5	-	-	NO
chr10:40587729	10	40587729	-	8.06188e-05	0.00620403	24.6154	2.2887e-06	6.87245e-05	21.2945	-	-	-	-	-	-	-	-	-	-	-	YES
chr10:44417538	10	44417538	+	0.000135138	0.00913319	25.345	2.21325e-05	0.000519792	20.1984	-	-	-	-	-	-	-	-	-	-	-	YES
chr10:60151969	10	60151969	+	2.54629e-06	0.000423416	-21.9033	2.59368e-17	6.00385e-15	-30.4904	-	-	-	-	-	-	-	-	-	-	-	YES
chr10:60642621	10	60642621	+	2.16975e-08	8.99213e-06	-24.5536	5.0614e-39	1.51167e-35	-42.7413	-	-	-	-	-	-	-	-	-	-	-	YES
chr10:63031303	10	63031303	-	1.36307e-12	2.8087e-09	-32.5985	2.81306e-08	1.29792e-06	-22.1019	L1MEf	LINE	L1	-	-	-	-	-	-	-	-	YES
chr10:69197905	10	69197905	+	1.75461e-08	7.54766e-06	31.457	1.36659e-20	4.96567e-18	31.824	-	-	-	-	-	-	-	-	-	-	-	YES
chr10:69202502	10	69202502	+	7.42538e-14	2.30313e-10	-36.5146	7.99568e-07	2.68319e-05	-23.5951	L1_BT	LINE	L1	-	-	-	-	-	-	-	-	YES
chr12:18939818	12	18939818	-	1.77591e-05	0.00192387	20.8082	5.13115e-07	1.79521e-05	-21.1854	-	-	-	-	-	-	-	-	-	-	-	YES
chr12:37105865	12	37105865	-	1.10816e-08	5.19956e-06	-26.0084	4.06223e-10	2.7048e-08	28.753	L1MA9	LINE	L1	-	-	-	-	-	-	-	-	YES
chr12:38709694	12	38709694	+	1.58955e-07	4.49068e-05	-28.5473	3.15769e-07	1.16012e-05	21.0151	L1MD	LINE	L1	-	-	-	-	-	RGS7	-	-	NO
chr12:61365704	12	61365704	+	1.49528e-06	0.000279037	22.496	6.78499e-07	2.31691e-05	-22.5745	-	-	-	-	-	-	-	-	COP1	-	-	NO
chr12:70851268	12	70851268	-	4.73808e-06	0.000687408	-27.1401	1.55711e-15	2.69693e-13	-31.3112	-	-	-	-	-	-	-	-	SWT1	-	-	NO
chr13:7895089	13	7895089	-	2.17996e-15	1.1075e-11	-27.3426	7.50346e-19	2.1518e-16	-25.2616	-	-	-	-	-	-	-	-	MACROD2	-	-	NO
chr14:3615702	14	3615702	-	2.82951e-05	0.00276929	-24.3212	1.18088e-07	4.75509e-06	-20.2046	L1MCa	LINE	L1	-	-	-	-	-	-	-	-	YES
chr15:10782469	15	10782469	+	6.64879e-12	1.04209e-08	28.4349	1.08291e-26	9.20872e-24	38.5986	-	-	-	-	-	-	-	-	-	-	-	YES
chr15:28953955	15	28953955	+	8.37289e-06	0.00106573	-23.5267	1.8132e-12	1.87527e-10	-26.1782	L1_BT	LINE	L1	-	-	-	-	-	-	-	-	YES
chr15:28955543	15	28955543	+	3.42852e-08	1.29686e-05	-30.6205	6.76149e-17	1.46542e-14	-34.5363	-	-	-	-	-	-	-	-	-	-	-	YES
chr15:28955577	15	28955577	+	3.41213e-06	0.000530846	-25.5246	8.39835e-14	1.09172e-11	-31.606	-	-	-	-	-	-	-	-	-	-	-	YES
chr15:47802355	15	47802355	+	2.91901e-05	0.00283867	-22.904	5.60663e-15	8.89311e-13	30.8853	-	-	-	-	-	-	-	-	-	-	-	YES
chr15:48773653	15	48773653	+	6.3156e-06	0.000856402	23.3022	3.24561e-07	1.19028e-05	-21.0563	-	-	-	-	-	-	-	-	NLRP14	-	-	NO
chr15:69152329	15	69152329	-	3.9214e-10	3.23665e-07	24.4895	5.97441e-14	7.98674e-12	20.1826	-	-	-	-	-	-	-	-	KIAA1549L	-	-	NO
chr15:80896037	15	80896037	+	3.71515e-06	0.00056662	-21.9571	3.14027e-09	1.74472e-07	-24.3404	-	-	-	-	-	-	-	-	-	-	-	YES
chr16:52755863	16	52755863	+	1.70644e-13	4.78877e-10	-26.3332	1.45058e-22	7.0487e-20	-28.1317	-	-	-	-	-	-	-	-	LOC101117364	-	-	NO
chr16:53680581	16	53680581	-	1.1102e-07	3.36903e-05	33.1148	5.78002e-16	1.07566e-13	35.6676	BovB_Oa	LINE	RTE-BovB	-	-	-	-	-	-	-	-	YES
chr16:57508574	16	57508574	-	7.11339e-10	5.38827e-07	-28.229	1.80588e-40	6.31817e-37	-39.9071	-	-	-	-	-	-	-	-	-	-	-	YES
chr16:57600074	16	57600074	-	4.53513e-05	0.0040154	-22.3569	1.60422e-22	7.73391e-20	-42.9791	BovB	LINE	RTE-BovB	-	-	-	-	-	-	-	-	YES
chr16:65212688	16	65212688	+	6.34028e-09	3.33613e-06	-31.0206	1.47599e-17	3.53699e-15	29.7891	-	-	-	-	-	-	-	-	-	-	-	YES
chr17:4180397	17	4180397	+	2.79842e-06	0.000456063	28.2817	4.38321e-17	9.77664e-15	36.7097	BovB	LINE	RTE-BovB	-	-	-	-	-	-	-	-	YES
chr17:56064946	17	56064946	-	2.39847e-05	0.00242697	-22.2618	2.52812e-22	1.18959e-19	-40.0131	-	-	-	-	-	-	-	-	-	-	-	YES
chr18:49403269	18	49403269	-	7.40668e-06	0.00096869	21.9764	4.27329e-14	5.94633e-12	25.9185	-	-	-	-	-	-	-	-	-	-	-	YES
chr19:23468179	19	23468179	+	3.32014e-06	0.000519827	-28.1204	1.49653e-06	4.70728e-05	-24.4265	L1M4a1	LINE	L1	-	-	-	-	-	SUMF1	-	-	NO
chr19:27928811	19	27928811	-	1.79382e-08	7.69387e-06	-22.2812	6.19765e-18	1.56802e-15	26.0647	HAL1	LINE	L1	-	-	-	-	-	-	-	-	YES
chr19:31226410	19	31226410	-	4.84887e-11	5.58114e-08	29.375	7.41266e-10	4.66685e-08	-22.7492	L1MDa	LINE	L1	-	-	-	-	-	-	-	-	YES
chr2:100701317	2	100701317	-	7.05875e-07	0.000150176	-24.2925	2.02396e-15	3.46145e-13	-27.9226	HAL1	LINE	L1	-	-	-	-	-	-	-	-	YES
chr2:101382290	2	101382290	+	1.84784e-11	2.5325e-08	-20.8829	6.30794e-24	3.73153e-21	-23.644	L1M4a2	LINE	L1	-	-	-	-	-	-	-	-	YES
chr2:13154529	2	13154529	+	8.23294e-10	6.14159e-07	-32.3994	1.5321e-10	1.11407e-08	-28.689	L1MEi	LINE	L1	-	-	-	-	-	LOC101112879	-	-	NO
chr2:170674476	2	170674476	+	1.70051e-07	4.73569e-05	31.4943	6.2222e-11	4.91566e-09	24.8804	L1ME4a	LINE	L1	-	-	-	-	-	-	-	-	YES
chr2:17170519	2	17170519	+	2.38777e-08	9.66459e-06	22.6079	8.03e-15	1.25101e-12	28.3086	L1MEg	LINE	L1	-	-	-	-	-	-	-	-	YES
chr2:174124504	2	174124504	-	7.4659e-05	0.00586017	-24.6486	3.26354e-07	1.19614e-05	-26.123	L1MEc	LINE	L1	-	-	-	-	-	-	-	-	YES
chr2:174124520	2	174124520	-	2.06409e-05	0.00215066	-24.9284	1.19107e-07	4.79141e-06	-25.46	L1MEc	LINE	L1	-	-	-	-	-	-	-	-	YES
chr2:175348362	2	175348362	-	7.211e-06	0.000948149	25.7584	2.37734e-07	8.9794e-06	-22.7571	L1MCc	LINE	L1	-	-	-	-	-	-	-	-	YES
chr2:182217811	2	182217811	+	7.94742e-06	0.00102262	-20.6607	4.94234e-10	3.22432e-08	-20.5958	L2c	LINE	L2	-	-	-	-	-	LRP1B	-	-	NO
chr2:188196277	2	188196277	+	1.70989e-07	4.75317e-05	-36.6535	8.99783e-09	4.54708e-07	-24.2275	L1ME2	LINE	L1	-	-	-	-	-	RAB3GAP1	-	-	NO
chr2:194177556	2	194177556	-	9.52122e-07	0.000191897	20.8104	2.57313e-10	1.79231e-08	24.2761	-	-	-	-	-	-	-	-	DPP10	-	-	NO
chr2:195788333	2	195788333	-	2.70565e-07	6.9489e-05	21.7523	1.76681e-10	1.27041e-08	23.4601	L1_BT	LINE	L1	-	-	-	-	-	-	-	-	YES
chr2:196407113	2	196407113	+	6.41227e-06	0.000866719	-30.2442	9.65402e-09	4.84891e-07	-25.4525	BovB	LINE	RTE-BovB	-	-	-	-	-	-	-	-	YES
chr2:197731069	2	197731069	+	2.33531e-14	8.19197e-11	-34.8343	5.7371e-30	7.55404e-27	-43.8312	L1_BT	LINE	L1	-	-	-	-	-	-	-	-	YES
chr2:198981118	2	198981118	+	4.65331e-07	0.000107685	-26.1447	3.63255e-11	3.00348e-09	-25.9653	-	-	-	-	-	-	-	-	RALB	-	-	NO
chr2:200042519	2	200042519	-	2.49631e-07	6.46935e-05	23.8947	4.27483e-08	1.8925e-06	23.5977	L1MB7	LINE	L1	-	-	-	-	-	-	-	-	YES
chr2:20256020	2	20256020	-	2.10069e-07	5.61697e-05	-33.0808	6.93138e-12	6.50397e-10	-28.4594	-	-	-	-	-	-	-	-	-	-	-	YES
chr2:202723298	2	202723298	-	9.95739e-06	0.00122201	22.7018	5.19114e-13	5.85872e-11	31.1228	L1MB4	LINE	L1	-	-	-	-	-	-	-	-	YES
chr2:22364911	2	22364911	+	9.57213e-10	7.01645e-07	-31.5199	1.37754e-42	5.44142e-39	-52.1358	-	-	-	-	-	-	-	-	GRIN3A	-	-	NO
chr2:82429099	2	82429099	+	1.51115e-05	0.00169252	-22.3592	8.01336e-20	2.63073e-17	-32.9373	-	-	-	-	-	-	-	-	PTPRD	-	-	NO
chr2:85812375	2	85812375	-	7.18534e-06	0.00094629	30.3835	6.50447e-07	2.22795e-05	23.4618	L1_BT	LINE	L1	-	-	-	-	-	-	-	-	YES
chr2:86409994	2	86409994	-	9.7619e-05	0.00715714	-20.2388	8.95403e-09	4.52703e-07	-22.9254	L1_BT	LINE	L1	-	-	-	-	-	-	-	-	YES
chr20:25201170	20	25201170	-	2.39004e-09	1.49523e-06	-27.1327	3.13906e-08	1.43214e-06	-21.1526	L1MEg	LINE	L1	-	-	-	-	-	-	-	-	YES
chr20:31917172	20	31917172	+	3.36998e-06	0.000526232	-27.0613	5.78674e-09	3.03861e-07	-26.1257	L1_BT	LINE	L1	-	-	-	-	-	-	-	LOC101116944	NO
chr20:42608150	20	42608150	-	2.78453e-06	0.000454063	-24.4637	6.83519e-05	0.00141074	-21.3	-	-	-	-	-	-	-	-	RNF144B	-	-	NO
chr21:10232404	21	10232404	+	4.72225e-06	0.000685756	31.1144	3.18728e-11	2.66775e-09	32.2549	L1MD1	LINE	L1	-	-	-	-	-	EED	-	-	NO
chr21:21393314	21	21393314	-	5.59194e-15	2.49656e-11	-36.4653	3.38919e-14	4.75391e-12	-29.8146	L1_BT	LINE	L1	-	-	-	-	-	-	-	-	YES
chr21:21660456	21	21660456	+	6.56482e-07	0.000142235	27.034	6.42137e-20	2.11945e-17	42.366	L1_BT	LINE	L1	-	-	-	-	-	-	-	-	YES
chr21:21721732	21	21721732	-	1.68859e-13	4.78877e-10	-52.2648	2.13073e-14	3.08775e-12	-34.8128	-	-	-	-	-	-	-	-	-	-	-	YES
chr21:22526230	21	22526230	+	2.2941e-14	8.14435e-11	35.7433	4.30416e-22	1.95206e-19	38.0332	L1MD1	LINE	L1	-	-	-	-	-	-	-	-	YES
chr21:31587584	21	31587584	+	3.96678e-06	0.000596658	-21.5534	3.38289e-28	3.39545e-25	-40.3404	L1_Art	LINE	L1	-	-	-	-	-	-	-	-	YES
chr22:8442782	22	8442782	+	4.72109e-08	1.67807e-05	27.667	6.59422e-10	4.19908e-08	27.2232	L2a	LINE	L2	-	-	-	-	-	PRKG1	-	-	NO
chr23:12636130	23	12636130	-	4.13378e-11	4.89183e-08	-41.839	1.55475e-06	4.86665e-05	-23.6509	L1MD1	LINE	L1	-	-	-	-	-	-	-	-	YES
chr23:59245965	23	59245965	+	1.09847e-10	1.08982e-07	27.1453	2.00887e-09	1.15761e-07	24.4253	L1MEg	LINE	L1	-	-	-	-	-	-	-	-	YES
chr23:61824690	23	61824690	+	5.15953e-12	8.44618e-09	-25.2663	7.93966e-10	4.95475e-08	-20.8087	L1MEc	LINE	L1	-	-	-	-	-	-	-	-	YES
chr25:2946303	25	2946303	+	1.65713e-09	1.09975e-06	28.6269	1.25719e-09	7.52793e-08	26.284	L1_BT	LINE	L1	-	-	-	-	-	-	-	-	YES
chr25:43509032	25	43509032	+	8.92233e-06	0.00112204	-26.9836	2.40709e-11	2.06411e-09	-31.7601	BovB	LINE	RTE-BovB	-	-	-	-	-	SHLD2	-	GLUD1	NO
chr26:16866002	26	16866002	+	4.04001e-06	0.000604895	22.9446	1.93085e-14	2.81809e-12	27.1052	L1MA9	LINE	L1	-	-	-	-	-	SORBS2	-	-	NO
chr3:211644079	3	211644079	-	3.7811e-08	1.4121e-05	-36.8905	5.81224e-21	2.24519e-18	-32.3113	-	-	-	-	-	-	-	-	-	-	-	YES
chr3:25543326	3	25543326	-	2.17531e-08	8.99266e-06	26.4701	4.78483e-09	2.56355e-07	-23.2906	HAL1	LINE	L1	-	-	-	-	-	-	-	-	YES
chr3:30472665	3	30472665	-	5.63095e-10	4.46027e-07	37.4559	6.3342e-14	8.40349e-12	35.4464	-	-	-	-	-	-	-	-	-	-	-	YES
chr3:6002503	3	6002503	-	1.56199e-08	6.86952e-06	-28.5284	1.4946e-09	8.84145e-08	-23.9836	L1MEc	LINE	L1	-	-	-	-	-	ABL1	-	-	NO
chr3:76794961	3	76794961	-	5.0735e-05	0.00438792	24.5632	7.48803e-06	0.000199073	-20.5069	BovB	LINE	RTE-BovB	-	-	-	-	-	-	-	-	YES
chr4:103334192	4	103334192	+	8.22149e-06	0.00105009	24.9832	1.75928e-10	1.26648e-08	29.035	L1MEi	LINE	L1	-	-	-	-	-	LOC105607532	-	-	NO
chr4:22000846	4	22000846	+	2.6441e-13	6.83432e-10	-28.9637	6.73755e-12	6.3318e-10	-24.5875	L1MEg	LINE	L1	-	-	-	-	-	-	-	-	YES
chr4:95951394	4	95951394	-	1.32136e-05	0.0015173	-21.2722	9.12527e-11	6.96644e-09	-24.9646	L1M2	LINE	L1	-	-	-	-	-	IQUB	-	-	NO
chr5:35360843	5	35360843	+	1.33598e-05	0.00152879	27.1534	4.5502e-11	3.71209e-09	23.8624	-	-	-	-	-	-	-	-	-	-	-	YES
chr5:66525046	5	66525046	-	5.24262e-08	1.83033e-05	-25.0514	3.33466e-10	2.26855e-08	-23.7671	L1MDa	LINE	L1	-	-	-	-	-	-	-	-	YES
chr5:68025341	5	68025341	+	1.14414e-05	0.00136381	24.1	8.61833e-18	2.12342e-15	40.1505	L1MC4	LINE	L1	-	-	-	-	-	FAM114A2	-	-	NO
chr5:69122772	5	69122772	-	5.12594e-15	2.36002e-11	24.7581	2.85823e-10	1.9696e-08	21.3059	-	-	-	-	-	-	-	-	-	-	-	YES
chr5:75305181	5	75305181	+	1.21409e-05	0.00142528	21.5315	8.40922e-19	2.38152e-16	33.6162	L1MEf	LINE	L1	-	-	-	-	-	ATP10B	-	-	NO
chr5:77491101	5	77491101	+	6.61412e-05	0.00532347	20.0598	5.02539e-08	2.19229e-06	20.1986	L2b	LINE	L2	-	-	-	-	-	-	-	-	YES
chr5:81443567	5	81443567	+	1.30991e-06	0.000250311	-25.1857	1.30987e-16	2.68672e-14	-30.558	-	-	-	-	-	-	-	-	-	-	-	YES
chr5:86452696	5	86452696	-	1.93122e-06	0.000340922	20.7066	2.07432e-10	1.4725e-08	21.3715	-	-	-	-	-	-	-	-	-	-	-	YES
chr5:86452887	5	86452887	-	4.98489e-09	2.71507e-06	24.0517	5.04912e-13	5.71423e-11	25.8492	-	-	-	-	-	-	-	-	-	-	-	YES
chr5:91907575	5	91907575	+	5.71479e-06	0.000795535	20.1493	3.40526e-20	1.15508e-17	30.7845	L1M4c	LINE	L1	-	-	-	-	-	-	-	-	YES
chr5:92455121	5	92455121	-	0.000134665	0.0091052	22.5324	2.74808e-14	3.90837e-12	34.2968	BovB	LINE	RTE-BovB	-	-	-	-	-	-	-	-	YES
chr6:104750241	6	104750241	-	0.000150063	0.00993654	26.6229	2.0885e-18	5.60841e-16	34.6635	L1_BT	LINE	L1	-	-	-	-	-	-	-	-	YES
chr6:105742684	6	105742684	-	1.69327e-16	1.13395e-12	30.0648	2.00139e-18	5.39815e-16	32.8019	Bov-tA3	SINE	tRNA-Core-RTE	-	-	-	-	-	-	-	-	YES
chr6:107439122	6	107439122	-	3.1821e-08	1.2193e-05	-21.0845	3.42824e-10	2.31677e-08	-20.9693	(TTTC)n	Simple_repeat	Simple_repeat	-	-	-	-	-	LOC105609538	-	-	NO
chr6:113367527	6	113367527	+	7.0603e-06	0.000932912	22.6928	9.19178e-12	8.44382e-10	28.8082	L1MEd	LINE	L1	-	-	-	-	-	-	-	LOC101112981	NO
chr6:118533984	6	118533984	-	1.40871e-06	0.000265806	28.5058	9.19949e-10	5.66368e-08	29.1035	-	-	-	-	-	-	-	-	-	-	-	YES
chr6:12844290	6	12844290	-	1.27409e-06	0.000244873	27.665	4.4205e-18	1.12772e-15	38.4986	BovB_Oa	LINE	RTE-BovB	-	-	-	-	-	-	-	-	YES
chr6:56110089	6	56110089	+	3.78562e-05	0.00347933	-21.2585	5.62274e-11	4.47679e-09	-21.4687	-	-	-	-	-	-	-	-	-	-	-	YES
chr6:7707110	6	7707110	-	2.39695e-07	6.25588e-05	27.8099	1.08593e-19	3.52719e-17	32.1987	-	-	-	-	-	-	-	-	-	-	-	YES
chr6:9221100	6	9221100	-	1.25154e-07	3.68779e-05	29.8059	7.02899e-09	3.62867e-07	21.3941	-	-	-	-	-	-	-	-	-	-	-	YES
chr6:9221112	6	9221112	-	5.54759e-07	0.000123184	29.4977	3.64682e-07	1.32351e-05	20.0622	-	-	-	-	-	-	-	-	-	-	-	YES
chr6:98393657	6	98393657	+	9.7849e-07	0.000196539	36.225	7.8959e-06	0.000208603	23.4112	L1M5	LINE	L1	-	-	-	-	-	-	-	-	YES
chr8:16832067	8	16832067	+	7.05968e-10	5.36137e-07	-28.3895	1.04987e-06	3.41099e-05	-20.1074	-	-	-	-	-	-	-	-	TRDN	-	-	NO
chr8:46875725	8	46875725	-	4.02487e-23	2.37194e-18	-35.293	1.16656e-13	1.47847e-11	-20.1372	-	-	-	-	-	-	-	-	-	-	-	YES
chr8:48275055	8	48275055	-	2.21116e-05	0.00227415	-20.6604	2.92853e-07	1.08275e-05	-20.6324	L1_BT	LINE	L1	-	-	-	-	-	-	-	-	YES
chr8:51763698	8	51763698	+	1.18555e-08	5.49271e-06	34.8482	2.47601e-12	2.50989e-10	27.3053	-	-	-	-	-	-	-	-	-	-	-	YES
chr8:60736009	8	60736009	+	8.01385e-06	0.00102937	25.0022	2.88973e-06	8.46717e-05	-20.3571	BovB_Oa	LINE	RTE-BovB	-	-	-	-	-	LAMA2	-	-	NO
chr8:67084839	8	67084839	-	4.1803e-20	9.53136e-16	45.7167	1.54821e-08	7.50524e-07	21.1382	L1MC	LINE	L1	-	-	-	-	-	-	-	-	YES
chr8:77407431	8	77407431	-	1.03454e-05	0.00125967	-25.1215	2.73631e-07	1.02155e-05	-21.6381	L1MB5	LINE	L1	-	-	-	-	-	GRM1	-	-	NO
chr8:77408266	8	77408266	-	4.48676e-07	0.000104429	-23.6938	4.12895e-18	1.06667e-15	-33.594	L1MEf	LINE	L1	-	-	-	-	-	GRM1	-	-	NO
chr8:79264085	8	79264085	-	4.75019e-07	0.000109096	-25.6013	5.34349e-14	7.25417e-12	-24.1576	HAL1	LINE	L1	-	-	-	-	-	-	-	-	YES
chr8:79264357	8	79264357	-	6.12551e-10	4.8004e-07	-24.4748	4.89889e-22	2.21359e-19	-28.7644	HAL1	LINE	L1	-	-	-	-	-	-	-	-	YES
chr9:103305069	9	103305069	-	1.95133e-06	0.000343477	-24.6008	1.53015e-15	2.65399e-13	-28.8022	L1ME3Cz	LINE	L1	-	-	-	-	-	ZFAND1	-	-	NO
chr9:20218190	9	20218190	-	9.06183e-08	2.86499e-05	-31.3438	1.82379e-07	7.07407e-06	-24.4157	-	-	-	-	-	-	-	-	-	-	-	YES
chr9:2360495	9	2360495	-	4.44358e-07	0.000103652	23.1359	2.97534e-09	1.66213e-07	22.8949	L1M4c	LINE	L1	-	-	-	-	-	-	-	-	YES
chr9:55984006	9	55984006	-	5.32843e-09	2.88618e-06	-34.5885	7.85925e-12	7.30188e-10	-29.2179	L1MEg	LINE	L1	-	-	-	-	-	-	-	-	YES
chr9:59770861	9	59770861	-	1.51608e-15	8.59094e-12	36.944	4.95952e-32	8.55363e-29	41.1609	L1ME3F	LINE	L1	-	-	-	-	-	PKIA	-	-	NO
chr9:60810740	9	60810740	+	2.41935e-06	0.000407598	-28.2178	2.07763e-14	3.01793e-12	-29.5732	L1MD2	LINE	L1	-	-	-	-	-	-	-	-	YES
chr9:61131956	9	61131956	+	3.6715e-07	8.82422e-05	-28.6135	4.64835e-20	1.56375e-17	-37.4602	L1M2	LINE	L1	-	-	-	-	-	-	-	-	YES
chr9:71178275	9	71178275	-	1.48793e-11	2.08779e-08	-28.508	9.60029e-13	1.03212e-10	-28.224	L1MDa	LINE	L1	-	-	-	-	-	CSMD3	-	-	NO
chr9:94363379	9	94363379	+	5.23943e-12	8.45133e-09	-24.2818	8.38189e-13	9.09112e-11	-23.6563	L1M3de	LINE	L1	-	-	-	-	-	-	-	-	YES
chrX:80859630	X	80859630	-	1.779e-10	1.62292e-07	39.3997	6.21907e-22	2.77936e-19	47.0248	L1MC4	LINE	L1	-	-	-	-	-	-	-	-	YES

## Sheet: F1-F2_CHH
Methylated Cytosine ID	Chromosome	Position (bp)	Strand	P-value F1	P-value FDR adjusted F1	Methylation difference (%) F1	P-value F2	P-value FDR adjusted F2	Methylation difference (%) F2	Repetitive element name	Repetitive element class	Repetitive element family	3’UTR	5’UTR	Downstream	Upstream	Exon	Intron	CDS	Promoter	Intergenic
chr1:27280055	1	27280055	+	5.91743e-13	7.11636e-08	-20.7269	7.01747e-18	1.07228e-13	-25.0358	L1MC1	LINE	L1	-	-	-	-	-	-	-	-	YES
chr1:44960056	1	44960056	-	4.33585e-07	0.00579326	30.3896	2.81719e-09	9.19817e-06	20.4414	-	-	-	-	-	-	-	-	C1H1orf141	-	-	NO
chr1:116107506	1	116107506	+	2.55685e-08	0.000578483	27.2349	1.21281e-06	0.00223645	20.7074	L1MEg	LINE	L1	-	-	-	-	-	LOC101112688	-	-	NO
chr1:136636757	1	136636757	+	1.48312e-07	0.00243113	-30.643	1.30088e-10	5.49214e-07	-23.996	L1_BT	LINE	L1	-	-	-	-	-	-	-	-	YES
chr1:152220634	1	152220634	+	4.91855e-10	2.20955e-05	21.585	4.03354e-11	1.87293e-07	21.6888	A-rich	Low_complexity	Low_complexity	-	-	-	-	-	-	-	-	YES
chr1:165856713	1	165856713	-	1.15167e-09	4.52682e-05	-30.8698	4.19108e-07	0.000854478	-20.2664	BovB	LINE	RTE-BovB	-	-	-	-	-	-	-	-	YES
chr1:190981281	1	190981281	-	5.00959e-08	0.00101545	26.3109	4.24038e-07	0.000863932	22.1551	-	-	-	-	-	-	-	-	GUCA1C	-	-	NO
chr12:20040585	12	20040585	-	7.25436e-10	3.07597e-05	-32.3348	1.30701e-10	5.51018e-07	22.9226	L1ME3A	LINE	L1	-	-	-	-	-	-	-	-	YES
chr13:1165910	13	1165910	-	2.04632e-07	0.00314933	22.8317	2.79237e-12	1.65398e-08	22.7003	BovB_Oa	LINE	RTE-BovB	-	-	-	-	-	PLCB1	-	-	NO
chr14:40092754	14	40092754	-	9.67752e-11	5.66389e-06	24.8954	1.533e-25	7.94258e-21	33.3515	L1MEd	LINE	L1	-	-	-	-	-	-	-	-	YES
chr17:5242087	17	5242087	+	6.94583e-10	2.97551e-05	-29.9203	6.66164e-20	1.35677e-15	-30.9738	HAL1M8	LINE	L1	-	-	-	-	-	-	-	-	YES
chr2:13399782	2	13399782	-	4.03359e-13	5.32096e-08	-27.0517	2.15138e-12	1.30461e-08	-21.6502	L1MEd	LINE	L1	-	-	-	-	-	SVEP1	-	-	NO
chr2:24529110	2	24529110	-	3.74835e-07	0.00521801	21.3821	7.82237e-18	1.18467e-13	32.4534	L1MEc	LINE	L1	-	-	-	-	-	SPIN1	-	-	NO
chr2:174122266	2	174122266	-	1.7863e-19	2.12078e-13	28.6671	9.33279e-20	1.86858e-15	25.4352	-	-	-	-	-	-	-	-	-	-	-	YES
chr2:196548427	2	196548427	+	8.45018e-10	3.51374e-05	-30.327	1.82962e-09	6.19639e-06	-24.4863	L1M4c	LINE	L1	-	-	-	-	-	CCDC93	-	-	NO
chr2:202209159	2	202209159	+	4.52712e-07	0.00598648	22.0112	7.62509e-21	1.80147e-16	27.1442	-	-	-	-	-	-	-	-	-	-	-	YES
chr20:38893724	20	38893724	-	1.67541e-10	9.22109e-06	-38.8155	4.3273e-06	0.00701971	-20.2187	-	-	-	-	-	-	-	-	-	-	-	YES
chr21:11617590	21	11617590	-	8.30333e-11	5.03699e-06	-23.7428	3.40082e-35	6.92643e-30	-38.8073	L1M5	LINE	L1	-	-	-	-	-	LOC114110160	-	-	NO
chr21:21017980	21	21017980	+	1.13322e-25	9.41791e-19	29.6506	2.38282e-37	6.12657e-32	36.068	-	-	-	-	-	-	-	-	LOC101117804	-	-	NO
chr24:18804796	24	18804796	-	6.89667e-08	0.00131762	20.7058	4.56448e-09	1.41089e-05	20.357	L1_BT	LINE	L1	-	-	-	-	-	REXO5	-	-	NO
chr24:29892113	24	29892113	-	4.66889e-12	4.26394e-07	-41.474	3.33545e-08	8.60286e-05	-23.8093	-	-	-	-	-	-	-	-	GALNT17	-	-	NO
chr3:84944803	3	84944803	+	4.81059e-10	2.1728e-05	-27.4468	1.41348e-15	1.45954e-11	-26.139	L1MEc	LINE	L1	-	-	-	-	-	CAMKMT	-	-	NO
chr4:64136549	4	64136549	-	1.66099e-08	0.000410835	-28.777	3.96322e-14	3.21085e-10	-41.04	L1MEi	LINE	L1	-	-	-	-	-	IMMP2L	-	-	NO
chr5:80899078	5	80899078	-	2.70029e-07	0.00398604	-20.5571	1.34404e-25	7.0252e-21	-33.9022	HAL1	LINE	L1	-	-	-	-	-	-	-	-	YES
chr5:82221680	5	82221680	-	3.39281e-09	0.000109715	-25.8056	2.86841e-33	4.57891e-28	-32.4723	L1_Art	LINE	L1	-	-	-	-	-	-	-	-	YES
chr5:82321032	5	82321032	+	1.6828e-07	0.00266386	-24.1616	6.11315e-29	5.08545e-24	-29.3789	L1ME5	LINE	L1	-	-	-	-	-	-	-	-	YES
chr5:83284742	5	83284742	+	7.58204e-07	0.00901464	-24.0389	8.15682e-19	1.4296e-14	-28.6795	L1_BT	LINE	L1	-	-	-	-	-	TENM2	-	-	NO
chr5:84143613	5	84143613	+	5.0654e-07	0.00657769	33.8296	9.27167e-24	3.62664e-19	32.7088	L1M4	LINE	L1	-	-	-	-	-	-	-	-	YES
chr6:2552990	6	2552990	-	2.68639e-07	0.00397257	-25.7151	2.51747e-10	1.00535e-06	-25.928	BovB_Oa	LINE	RTE-BovB	-	-	-	-	-	-	-	-	YES
chr6:92612945	6	92612945	+	4.34865e-08	0.00090351	-24.8152	1.33939e-17	1.95816e-13	26.7055	-	-	-	-	LOC106990528	-	-	LOC106990528	LOC114115323	-	-	NO
chr6:114767513	6	114767513	-	6.21198e-09	0.000181782	-30.6022	1.26272e-21	3.50148e-17	-33.495	L1MEf	LINE	L1	-	-	-	-	-	-	-	-	YES
chr8:62602442	8	62602442	-	6.84844e-09	0.00019694	-25.4386	1.34318e-12	8.36853e-09	-22.9605	L1MEc	LINE	L1	-	-	-	-	-	AKAP7	-	-	NO
chr8:74850480	8	74850480	+	4.21971e-07	0.00568377	-30.3804	5.91873e-42	3.17804e-36	-56.7246	L2a	LINE	L2	-	-	-	-	-	PHACTR2	-	-	NO
chr8:77402914	8	77402914	+	7.09497e-08	0.00134651	30.705	9.77268e-11	4.22868e-07	22.1851	BovB	LINE	RTE-BovB	-	-	-	-	-	GRM1	-	-	NO
chr9:54419570	9	54419570	+	2.86302e-09	9.75157e-05	28.9606	8.74938e-18	1.31161e-13	28.7604	L1MDa	LINE	L1	-	-	-	-	-	STAU2	-	-	NO
chr9:59785592	9	59785592	+	2.51209e-08	0.000575133	35.6426	1.89678e-27	1.33371e-22	38.8623	-	-	-	-	-	-	-	-	PKIA	-	-	NO
chr9:60014699	9	60014699	-	3.05647e-10	1.50305e-05	27.5204	1.13511e-13	8.47586e-10	28.8194	L1MA9	LINE	L1	-	-	-	-	-	-	-	-	YES
chr9:60038933	9	60038933	+	2.82257e-16	1.23461e-10	42.6925	3.16616e-23	1.13337e-18	36.0527	-	-	-	-	-	-	-	-	-	-	-	YES
chrX:147670823	X	147670823	+	3.00209e-09	0.000100026	36.3488	1.28774e-13	9.55519e-10	26.2687	L1MA9	LINE	L1	-	-	-	-	-	DIAPH2	-	RPA4	NO

## Sheet: F1-F2_CHG
Methylated Cytosine ID	Chromosome	Position (bp)	Strand	P-value F1	P-value FDR adjusted F1	Methylation difference (%) F1	P-value F2	P-value FDR adjusted F2	Methylation difference (%) F2	Repetitive element name	Repetitive element class	Repetitive element family	3’UTR	5’UTR	Downstream	Upstream	Exon	Intron	CDS	Promoter	Intergenic
chr10:24483474	10	24483474	-	8.5373e-09	0.000202881	-30.2424	5.5173e-08	0.000134714	-20.4729	L1MEg	LINE	L1	-	-	-	-	-	LOC105616150	-	-	NO
chr10:69181768	10	69181768	-	2.68345e-09	8.16011e-05	-33.9094	1.07928e-16	1.3435e-12	-28.2233	-	-	-	-	-	-	-	-	-	-	-	YES
chr14:2231189	14	2231189	+	3.94654e-09	0.00010736	24.6102	9.10564e-09	2.56984e-05	21.613	L1ME3G	LINE	L1	-	-	-	-	-	LOC101116755	-	-	NO
chr15:5508435	15	5508435	+	6.53452e-09	0.00016679	29.9295	2.29742e-13	1.60957e-09	29.623	L1MEg	LINE	L1	-	-	-	-	-	DYNC2H1	-	-	NO
chr2:10014358	2	10014358	+	3.20249e-07	0.00396471	-32.1073	3.49077e-17	4.77138e-13	-37.4832	L1MEc	LINE	L1	-	-	-	-	-	ZNF618	-	-	NO
chr3:87167429	3	87167429	+	6.78461e-07	0.00732762	30.6534	1.00734e-09	3.47794e-06	24.0627	L1ME3A	LINE	L1	-	-	-	-	-	EML4	-	-	NO
chr8:73581656	8	73581656	+	1.40508e-09	4.89961e-05	-41.9453	5.10853e-16	5.52114e-12	-36.3361	L2a	LINE	L2	-	-	-	-	-	ADGRG6	-	-	NO
chr8:77965388	8	77965388	+	1.85322e-08	0.000390969	20.6018	1.29136e-16	1.56557e-12	24.4629	L1_BT	LINE	L1	-	-	-	-	-	ADGB	-	-	NO
