# Supplementary material for: Characterization of genomic regions escaping epigenetic reprogramming in sheep
Source: Environ Epigenet. 2023 Dec 20;10(1):dvad010. doi: 10.1093/eep/dvad010 (PMC10944287; doi:10.1093/eep/dvad010)
Supplement: dvad010_Supp [file dvad010_supp.zip › suppl_data/Supplementary Table S2.xlsx]

## Sheet: gProfiler_F0F2_F1-F2
Source	Term name	Term id	FDR	Term size	Number of genes	Genes
GO:MF	glutamate receptor activity	GO:0008066	0.00670694	25	4	GRM8,GRIK1,GRIN3A,GRM1
GO:BP	head development	GO:0060322	0.00988684	449	13	SOX6,CTNNA2,RBFOX2,IMMP2L,NDST1,DDX10,RTN4,MNAT1,RAB3GAP1,PRKG1,ABL1,DYNC2H1,PLCB1
GO:BP	brain development	GO:0007420	0.0108888	411	12	SOX6,CTNNA2,RBFOX2,IMMP2L,NDST1,RTN4,MNAT1,RAB3GAP1,PRKG1,ABL1,DYNC2H1,PLCB1
GO:BP	regulation of anatomical structure morphogenesis	GO:0022603	0.0192642	530	13	C15H11ORF65,LRRC4C,TMEM135,DLC1,ESR1,UST,PDE3B,DDHD1,RTN4,PTPRD,ABL1,LOC101116755,SPTA1
GO:BP	cell adhesion	GO:0007155	0.0225322	846	16	NCAM1,LRRC4C,CTNNA3,DLC1,ADAM9,CTNNA2,FAT3,PDE3B,PCDH17,CDH10,PTPRD,PRKG1,ABL1,LAMA2,LOC101116755,SPTA1
GO:BP	nervous system development	GO:0007399	0.0225322	1353	21	SYNDIG1,SOX6,LRRC4C,CTNNA2,RBFOX2,IMMP2L,NDST1,UST,MTHFD1L,RTN4,MNAT1,RAB3GAP1,GRIN3A,PTPRD,PRKG1,ABL1,LAMA2,CSMD3,DYNC2H1,ADGRG6,PLCB1
GO:BP	anatomical structure morphogenesis	GO:0009653	0.0225322	1752	25	C15H11ORF65,LRRC4C,TMEM135,DLC1,ADAM9,CTNNA2,RBFOX2,EXOC4,NDST1,ESR1,UST,MTHFD1L,PDE3B,NUBPL,DDHD1,RTN4,RAB3GAP1,PTPRD,PRKG1,ABL1,LAMA2,LOC101116755,DYNC2H1,SPTA1,SVEP1
GO:BP	developmental process	GO:0032502	0.0225322	3890	42	SYNDIG1,C15H11ORF65,SOX6,LRRC4C,TMEM135,DLC1,ADAM9,CTNNA2,RBFOX2,IMMP2L,BBS9,EXOC4,NDST1,CHURC1,RAD51B,ESR1,PTGS2,KERA,UST,MTHFD1L,DDX10,PDE3B,NUBPL,DDHD1,RTN4,IRAK3,MNAT1,ALG5,NLRP14,RAB3GAP1,GRIN3A,PTPRD,PRKG1,ABL1,LAMA2,CSMD3,LOC101116755,DYNC2H1,ADGRG6,SPTA1,PLCB1,SVEP1
GO:BP	anatomical structure development	GO:0048856	0.0225322	3619	40	SYNDIG1,C15H11ORF65,SOX6,LRRC4C,TMEM135,DLC1,ADAM9,CTNNA2,RBFOX2,IMMP2L,EXOC4,NDST1,CHURC1,RAD51B,ESR1,PTGS2,KERA,UST,MTHFD1L,DDX10,PDE3B,NUBPL,DDHD1,RTN4,IRAK3,MNAT1,ALG5,RAB3GAP1,GRIN3A,PTPRD,PRKG1,ABL1,LAMA2,CSMD3,LOC101116755,DYNC2H1,ADGRG6,SPTA1,PLCB1,SVEP1
GO:BP	cell part morphogenesis	GO:0032990	0.0350355	383	10	LRRC4C,TMEM135,RBFOX2,UST,NUBPL,RTN4,PTPRD,PRKG1,ABL1,LAMA2
GO:BP	multicellular organismal process	GO:0032501	0.03807	4434	45	SYNDIG1,SOX6,LRRC4C,HCRTR2,TMEM135,CTNNA3,ADAM9,CTNNA2,LTBP1,RBFOX2,IMMP2L,EXOC4,NDST1,CHURC1,RAD51B,ESR1,PTGS2,SCN5A,KERA,UST,MTHFD1L,OPRM1,PDE3B,RNF180,RTN4,IRAK3,MNAT1,ALG5,NLRP14,RAB3GAP1,GRIN3A,PTPRD,PRKG1,ABL1,TRDN,LAMA2,GRM1,CSMD3,DYNC2H1,ADGRG6,SPTA1,PLCB1,SVEP1,SPIN1,DIAPH2
GO:CC	plasma membrane	GO:0005886	0.0073721	2632	30	NCAM1,FCHSD2,LRRC4C,TMEFF1,HCRTR2,DLC1,BBS9,EXOC4,KCTD16,STXBP5,ESR1,SCN5A,FAT3,OPRM1,NUBPL,PCDH17,SLC44A1,SLC2A13,GRIK1,CDH10,DPP10,RALB,GRIN3A,PTPRD,PRKG1,TRDN,LAMA2,GRM1,CSMD3,ADGRG6
GO:CC	membrane	GO:0016020	0.0073721	4682	44	DNAJC11,C15H11ORF65,NCAM1,FCHSD2,LRRC4C,TMEFF1,HCRTR2,DLC1,ADAM9,CTNNA2,IMMP2L,BBS9,EXOC4,KCTD16,NDST1,KCNH5,STXBP5,ESR1,PTGS2,SCN5A,FAT3,OPRM1,PDE3B,NUBPL,PCDH17,RNF180,SLC44A1,SORCS1,RTN4,SLC2A13,GRIK1,CDH10,DPP10,RALB,GRIN3A,PTPRD,PRKG1,ATP10B,TRDN,LAMA2,GRM1,CSMD3,ADGRG6,SPTA1
GO:CC	cell periphery	GO:0071944	0.0073721	2879	32	NCAM1,FCHSD2,LRRC4C,TMEFF1,HCRTR2,DLC1,LTBP1,BBS9,EXOC4,KCTD16,STXBP5,ESR1,SCN5A,FAT3,OPRM1,NUBPL,PCDH17,SLC44A1,SLC2A13,GRIK1,CDH10,DPP10,RALB,GRIN3A,PTPRD,PRKG1,TRDN,LAMA2,GRM1,CSMD3,ADGRG6,SPTA1
